# Supplementary material for: Genome-wide association analysis identify candidate genes for feed efficiency and growth traits in Wenchang chickens
Source: BMC Genomics. 2024 Jun 28;25:645. doi: 10.1186/s12864-024-10559-w (PMC11212279; doi:10.1186/s12864-024-10559-w)
Supplement: Supplementary file 1 — Supplementary Material 1 [file 12864_2024_10559_MOESM1_ESM.xlsx]

## Sheet: Sheet1
Trait	Position	GGA	Gene	p
BW95	4_75971941	4	LAP3	1.28e-21
BW95	4_75971755	4	LAP3	3.13e-19
BW95	4_75971373	4	LAP3	3.63e-18
BW95	4_75971617	4	LAP3	3.96e-18
BW95	4_75974422	4	LAP3	1.12e-17
BW95	4_74768255	4	KCNIP4	1.4e-17
BW95	4_75886144	4	NCAPG	6.59e-16
BW95	4_75886144	4	protein_coding	6.59e-16
BW95	4_75873564	4	NCAPG	9.51e-16
BW95	4_75873639	4	NCAPG	9.51e-16
BW95	4_75884996	4	NCAPG	9.51e-16
BW95	4_75886188	4	NCAPG	9.51e-16
BW95	4_75884996	4	protein_coding	9.51e-16
BW95	4_75886188	4	protein_coding	9.51e-16
BW95	4_75976997	4	LAP3	9.72e-16
BW95	4_75977001	4	LAP3	9.72e-16
BW95	4_75977013	4	LAP3	9.72e-16
BW95	4_75974673	4	LAP3	2.71e-15
BW95	4_75865202	4	NCAPG	8.76e-15
BW95	4_75865557	4	NCAPG	8.76e-15
BW95	4_75865789	4	NCAPG	8.76e-15
BW95	4_75865922	4	NCAPG	8.76e-15
BW95	4_75865936	4	NCAPG	8.76e-15
BW95	4_75870903	4	NCAPG	8.76e-15
BW95	4_75871052	4	NCAPG	8.76e-15
BW95	4_75865202	4	LCORL	8.76e-15
BW95	4_75865557	4	LCORL	8.76e-15
BW95	4_75865789	4	LCORL	8.76e-15
BW95	4_75865922	4	LCORL	8.76e-15
BW95	4_75865936	4	LCORL	8.76e-15
BW95	4_75860347	4	NCAPG	1.38e-14
BW95	4_75860462	4	NCAPG	1.38e-14
BW95	4_75860504	4	NCAPG	1.38e-14
BW95	4_75864413	4	NCAPG	1.38e-14
BW95	4_75864444	4	NCAPG	1.38e-14
BW95	4_75873411	4	NCAPG	1.38e-14
BW95	4_75860347	4	LCORL	1.38e-14
BW95	4_75860462	4	LCORL	1.38e-14
BW95	4_75860504	4	LCORL	1.38e-14
BW95	4_75864413	4	LCORL	1.38e-14
BW95	4_75864444	4	LCORL	1.38e-14
BW95	4_75887813	4	NCAPG	2.42e-14
BW95	4_75887887	4	NCAPG	2.42e-14
BW95	4_75891466	4	NCAPG	2.42e-14
BW95	4_75891485	4	NCAPG	2.42e-14
BW95	4_75891983	4	NCAPG	2.42e-14
BW95	4_75887813	4	protein_coding	2.42e-14
BW95	4_75887887	4	protein_coding	2.42e-14
BW95	4_75891466	4	protein_coding	2.42e-14
BW95	4_75891485	4	protein_coding	2.42e-14
BW95	4_75891983	4	protein_coding	2.42e-14
BW95	4_75892279	4	NCAPG	3.42e-14
BW95	4_75893061	4	NCAPG	3.42e-14
BW95	4_75892279	4	protein_coding	3.42e-14
BW95	4_75893061	4	protein_coding	3.42e-14
BW95	4_75861480	4	NCAPG	8.21e-14
BW95	4_75861480	4	LCORL	8.21e-14
BW95	4_75861379	4	NCAPG	8.61e-14
BW95	4_75861379	4	LCORL	8.61e-14
BW95	4_75861347	4	NCAPG	8.89e-14
BW95	4_75861384	4	NCAPG	8.89e-14
BW95	4_75861385	4	NCAPG	8.89e-14
BW95	4_75861386	4	NCAPG	8.89e-14
BW95	4_75861509	4	NCAPG	8.89e-14
BW95	4_75861517	4	NCAPG	8.89e-14
BW95	4_75861577	4	NCAPG	8.89e-14
BW95	4_75861995	4	NCAPG	8.89e-14
BW95	4_75861997	4	NCAPG	8.89e-14
BW95	4_75862006	4	NCAPG	8.89e-14
BW95	4_75862143	4	NCAPG	8.89e-14
BW95	4_75862145	4	NCAPG	8.89e-14
BW95	4_75862209	4	NCAPG	8.89e-14
BW95	4_75862238	4	NCAPG	8.89e-14
BW95	4_75864326	4	NCAPG	8.89e-14
BW95	4_75864792	4	NCAPG	8.89e-14
BW95	4_75883093	4	NCAPG	8.89e-14
BW95	4_75892787	4	NCAPG	8.89e-14
BW95	4_75892809	4	NCAPG	8.89e-14
BW95	4_75893027	4	NCAPG	8.89e-14
BW95	4_75893037	4	NCAPG	8.89e-14
BW95	4_75861347	4	LCORL	8.89e-14
BW95	4_75861384	4	LCORL	8.89e-14
BW95	4_75861385	4	LCORL	8.89e-14
BW95	4_75861386	4	LCORL	8.89e-14
BW95	4_75861509	4	LCORL	8.89e-14
BW95	4_75861517	4	LCORL	8.89e-14
BW95	4_75861577	4	LCORL	8.89e-14
BW95	4_75861995	4	LCORL	8.89e-14
BW95	4_75861997	4	LCORL	8.89e-14
BW95	4_75862006	4	LCORL	8.89e-14
BW95	4_75862143	4	LCORL	8.89e-14
BW95	4_75862145	4	LCORL	8.89e-14
BW95	4_75862209	4	LCORL	8.89e-14
BW95	4_75862238	4	LCORL	8.89e-14
BW95	4_75864326	4	LCORL	8.89e-14
BW95	4_75864792	4	LCORL	8.89e-14
BW95	4_75883093	4	protein_coding	8.89e-14
BW95	4_75892787	4	protein_coding	8.89e-14
BW95	4_75892809	4	protein_coding	8.89e-14
BW95	4_75893027	4	protein_coding	8.89e-14
BW95	4_75893037	4	protein_coding	8.89e-14
BW95	4_75889716	4	NCAPG	1.29e-13
BW95	4_75889896	4	NCAPG	1.29e-13
BW95	4_75889919	4	NCAPG	1.29e-13
BW95	4_75890242	4	NCAPG	1.29e-13
BW95	4_75890592	4	NCAPG	1.29e-13
BW95	4_75889716	4	protein_coding	1.29e-13
BW95	4_75889896	4	protein_coding	1.29e-13
BW95	4_75889919	4	protein_coding	1.29e-13
BW95	4_75890242	4	protein_coding	1.29e-13
BW95	4_75890592	4	protein_coding	1.29e-13
BW95	4_75890279	4	NCAPG	1.33e-13
BW95	4_75890279	4	protein_coding	1.33e-13
BW95	4_75861825	4	NCAPG	1.39e-13
BW95	4_75861825	4	LCORL	1.39e-13
BW95	4_75892516	4	NCAPG	1.79e-13
BW95	4_75892516	4	protein_coding	1.79e-13
BW95	4_75892462	4	NCAPG	1.82e-13
BW95	4_75892472	4	NCAPG	1.82e-13
BW95	4_75892462	4	protein_coding	1.82e-13
BW95	4_75892472	4	protein_coding	1.82e-13
BW95	4_75969223	4	MED28	4.85e-13
BW95	4_75972211	4	LAP3	7.87e-13
BW95	4_75974796	4	LAP3	9.45e-13
BW95	4_75974808	4	LAP3	9.45e-13
BW95	4_75889805	4	NCAPG	1.01e-12
BW95	4_75889805	4	protein_coding	1.01e-12
BW95	4_75857408	4	NCAPG	1.61e-12
BW95	4_75857408	4	LCORL	1.61e-12
BW95	4_75971279	4	LAP3	1.87e-12
BW95	4_75971584	4	LAP3	1.87e-12
BW95	4_75973314	4	LAP3	2.66e-12
BW95	4_75973331	4	LAP3	2.66e-12
BW95	4_74962137	4	PACRGL	4.7e-12
BW95	4_75967009	4	FAM184B	4.87e-12
BW95	4_75967033	4	FAM184B	4.87e-12
BW95	4_75965349	4	FAM184B	6.44e-12
BW95	4_75965850	4	FAM184B	6.44e-12
BW95	4_75965863	4	FAM184B	6.44e-12
BW95	4_75966348	4	FAM184B	6.44e-12
BW95	4_75966671	4	FAM184B	6.44e-12
BW95	4_75966677	4	FAM184B	6.44e-12
BW95	4_75966698	4	FAM184B	6.44e-12
BW95	4_75966745	4	FAM184B	6.44e-12
BW95	4_75966771	4	FAM184B	6.44e-12
BW95	4_75966820	4	FAM184B	6.44e-12
BW95	4_75966822	4	FAM184B	6.44e-12
BW95	4_75966993	4	FAM184B	6.44e-12
BW95	4_75967054	4	FAM184B	6.44e-12
BW95	4_75969610	4	MED28	6.44e-12
BW95	4_75974157	4	LAP3	6.54e-12
BW95	4_75856194	4	NCAPG	6.64e-12
BW95	4_75856402	4	NCAPG	6.64e-12
BW95	4_75856660	4	NCAPG	6.64e-12
BW95	4_75860254	4	NCAPG	6.64e-12
BW95	4_75856194	4	LCORL	6.64e-12
BW95	4_75856402	4	LCORL	6.64e-12
BW95	4_75856660	4	LCORL	6.64e-12
BW95	4_75860254	4	LCORL	6.64e-12
BW95	4_75860637	4	NCAPG	1.06e-11
BW95	4_75860637	4	LCORL	1.06e-11
BW95	4_75861372	4	NCAPG	1.08e-11
BW95	4_75861372	4	LCORL	1.08e-11
BW95	4_75971197	4	LAP3	1.26e-11
BW95	4_75972718	4	LAP3	1.26e-11
BW95	4_75972720	4	LAP3	1.26e-11
BW95	4_75972754	4	LAP3	1.26e-11
BW95	4_75973256	4	LAP3	1.26e-11
BW95	4_75974200	4	LAP3	1.26e-11
BW95	4_75961608	4	FAM184B	1.48e-11
BW95	4_75876885	4	NCAPG	1.84e-11
BW95	4_75876885	4	protein_coding	1.84e-11
BW95	4_75964299	4	FAM184B	2.35e-11
BW95	4_75855935	4	NCAPG	3.93e-11
BW95	4_75859657	4	NCAPG	3.93e-11
BW95	4_75859714	4	NCAPG	3.93e-11
BW95	4_75859851	4	NCAPG	3.93e-11
BW95	4_75859875	4	NCAPG	3.93e-11
BW95	4_75859914	4	NCAPG	3.93e-11
BW95	4_75859921	4	NCAPG	3.93e-11
BW95	4_75859931	4	NCAPG	3.93e-11
BW95	4_75855935	4	LCORL	3.93e-11
BW95	4_75859657	4	LCORL	3.93e-11
BW95	4_75859714	4	LCORL	3.93e-11
BW95	4_75859851	4	LCORL	3.93e-11
BW95	4_75859875	4	LCORL	3.93e-11
BW95	4_75859914	4	LCORL	3.93e-11
BW95	4_75859921	4	LCORL	3.93e-11
BW95	4_75859931	4	LCORL	3.93e-11
BW95	4_75966857	4	FAM184B	4.22e-11
BW95	4_75970627	4	MED28	4.31e-11
BW95	4_75969068	4	MED28	4.92e-11
BW95	4_75969104	4	MED28	4.92e-11
BW95	4_75969673	4	MED28	4.92e-11
BW95	4_75969768	4	MED28	4.92e-11
BW95	4_75969910	4	MED28	4.92e-11
BW95	4_75970246	4	MED28	4.92e-11
BW95	4_75980464	4	LAP3	7.1e-11
BW95	4_75980528	4	LAP3	7.1e-11
BW95	4_75966578	4	FAM184B	9.25e-11
BW95	4_73395903	4	SEL1L3	1.08e-10
BW95	4_75976528	4	LAP3	1.31e-10
BW95	4_75976967	4	LAP3	1.32e-10
BW95	4_75966928	4	FAM184B	1.84e-10
BW95	4_75966929	4	FAM184B	1.84e-10
BW95	4_75966934	4	FAM184B	1.84e-10
BW95	4_75966937	4	FAM184B	1.84e-10
BW95	4_75965801	4	FAM184B	2.02e-10
BW95	4_74539388	4	lncRNA	2.24e-10
BW95	4_74539388	4	gene:ENSGALG00000054975	2.24e-10
BW95	4_74539388	4	gene:ENSGALG00000054975	2.24e-10
BW95	4_75962923	4	FAM184B	2.79e-10
BW95	4_75963043	4	FAM184B	2.79e-10
BW95	4_75964571	4	FAM184B	2.79e-10
BW95	4_75965162	4	FAM184B	2.79e-10
BW95	4_75968071	4	FAM184B	2.79e-10
BW95	4_75968071	4	MED28	2.79e-10
BW95	4_75980447	4	LAP3	3.32e-10
BW95	4_75979642	4	LAP3	3.52e-10
BW95	4_74813687	4	KCNIP4	3.64e-10
BW95	4_75971884	4	LAP3	4.44e-10
BW95	4_75974029	4	LAP3	4.44e-10
BW95	4_75980499	4	LAP3	4.62e-10
BW95	4_74608086	4	lncRNA	5.4e-10
BW95	4_74608509	4	lncRNA	5.4e-10
BW95	4_74608086	4	gene:ENSGALG00000051973	5.4e-10
BW95	4_74608509	4	gene:ENSGALG00000051973	5.4e-10
BW95	4_75964891	4	FAM184B	5.63e-10
BW95	4_75971906	4	LAP3	5.63e-10
BW95	4_75970663	4	MED28	8.85e-10
BW95	4_76164390	4	LDB2	1e-09
BW95	4_74813602	4	KCNIP4	1.11e-09
BW95	4_74813648	4	KCNIP4	1.11e-09
BW95	4_74813783	4	KCNIP4	1.11e-09
BW95	4_74816421	4	KCNIP4	1.11e-09
BW95	4_74816856	4	KCNIP4	1.11e-09
BW95	4_75968570	4	MED28	1.16e-09
BW95	4_75977098	4	LAP3	1.16e-09
BW95	4_75966151	4	FAM184B	1.37e-09
BW95	4_75980368	4	LAP3	1.56e-09
BW95	4_75972027	4	LAP3	1.91e-09
BW95	4_75964572	4	FAM184B	2.09e-09
BW95	4_75966051	4	FAM184B	2.09e-09
BW95	4_75966052	4	FAM184B	2.09e-09
BW95	4_75966108	4	FAM184B	2.09e-09
BW95	4_75966109	4	FAM184B	2.09e-09
BW95	4_75966191	4	FAM184B	2.09e-09
BW95	4_75966237	4	FAM184B	2.09e-09
BW95	4_75966304	4	FAM184B	2.09e-09
BW95	4_75966329	4	FAM184B	2.09e-09
BW95	4_75966338	4	FAM184B	2.09e-09
BW95	4_75966410	4	FAM184B	2.09e-09
BW95	4_75966433	4	FAM184B	2.09e-09
BW95	4_75966447	4	FAM184B	2.09e-09
BW95	4_75967396	4	FAM184B	2.09e-09
BW95	4_75888587	4	NCAPG	2.16e-09
BW95	4_75888587	4	protein_coding	2.16e-09
BW95	4_74810672	4	KCNIP4	2.35e-09
BW95	4_75888647	4	NCAPG	2.63e-09
BW95	4_75888647	4	protein_coding	2.63e-09
BW95	4_75992098	4	QDPR	2.63e-09
BW95	4_75971536	4	LAP3	2.75e-09
BW95	4_75971715	4	LAP3	2.75e-09
BW95	4_75974324	4	LAP3	2.75e-09
BW95	4_76283524	4	LDB2	3.5e-09
BW95	4_75966590	4	FAM184B	3.62e-09
BW95	4_74936875	4	KCNIP4	3.63e-09
BW95	4_73498188	4	ZCCHC4	3.7e-09
BW95	4_74937346	4	KCNIP4	4.72e-09
BW95	4_74937753	4	KCNIP4	4.72e-09
BW95	4_74937932	4	KCNIP4	4.72e-09
BW95	4_74938039	4	KCNIP4	4.72e-09
BW95	4_74938962	4	KCNIP4	4.72e-09
BW95	4_75973433	4	LAP3	5.02e-09
BW95	4_74945692	4	KCNIP4	5.35e-09
BW95	4_74002217	4	PPARGC1A	5.4e-09
BW95	4_76825779	4	lncRNA	5.79e-09
BW95	4_76825779	4	gene:ENSGALG00000051421	5.79e-09
BW95	4_76131270	4	LDB2	6.64e-09
BW95	4_75845280	4	NCAPG	7.43e-09
BW95	4_75845680	4	NCAPG	7.43e-09
BW95	4_75845762	4	NCAPG	7.43e-09
BW95	4_75845820	4	NCAPG	7.43e-09
BW95	4_75845825	4	NCAPG	7.43e-09
BW95	4_75845878	4	NCAPG	7.43e-09
BW95	4_75845885	4	NCAPG	7.43e-09
BW95	4_75846189	4	NCAPG	7.43e-09
BW95	4_75860444	4	NCAPG	7.43e-09
BW95	4_75860454	4	NCAPG	7.43e-09
BW95	4_75860750	4	NCAPG	7.43e-09
BW95	4_75860788	4	NCAPG	7.43e-09
BW95	4_75885904	4	NCAPG	7.43e-09
BW95	4_75886497	4	NCAPG	7.43e-09
BW95	4_75886846	4	NCAPG	7.43e-09
BW95	4_75886857	4	NCAPG	7.43e-09
BW95	4_75845280	4	LCORL	7.43e-09
BW95	4_75845680	4	LCORL	7.43e-09
BW95	4_75845762	4	LCORL	7.43e-09
BW95	4_75845820	4	LCORL	7.43e-09
BW95	4_75845825	4	LCORL	7.43e-09
BW95	4_75845878	4	LCORL	7.43e-09
BW95	4_75845885	4	LCORL	7.43e-09
BW95	4_75846189	4	LCORL	7.43e-09
BW95	4_75860444	4	LCORL	7.43e-09
BW95	4_75860454	4	LCORL	7.43e-09
BW95	4_75860750	4	LCORL	7.43e-09
BW95	4_75860788	4	LCORL	7.43e-09
BW95	4_75885904	4	protein_coding	7.43e-09
BW95	4_75886497	4	protein_coding	7.43e-09
BW95	4_75886846	4	protein_coding	7.43e-09
BW95	4_75886857	4	protein_coding	7.43e-09
BW95	4_74605613	4	lncRNA	8.01e-09
BW95	4_74605823	4	lncRNA	8.01e-09
BW95	4_74605613	4	gene:ENSGALG00000051973	8.01e-09
BW95	4_74605823	4	gene:ENSGALG00000051973	8.01e-09
BW95	4_74945632	4	KCNIP4	8.42e-09
BW95	4_75763665	4	NCAPG	8.64e-09
BW95	4_76151866	4	LDB2	8.96e-09
BW95	4_76198263	4	LDB2	1.03e-08
BW95	4_74811108	4	KCNIP4	1.04e-08
BW95	4_75888368	4	NCAPG	1.19e-08
BW95	4_75888368	4	protein_coding	1.19e-08
BW95	4_74802021	4	KCNIP4	1.23e-08
BW95	4_74803914	4	KCNIP4	1.23e-08
BW95	4_74804025	4	KCNIP4	1.23e-08
BW95	4_74804694	4	KCNIP4	1.23e-08
BW95	4_74805730	4	KCNIP4	1.23e-08
BW95	4_74806680	4	KCNIP4	1.23e-08
BW95	4_74807431	4	KCNIP4	1.23e-08
BW95	4_74810539	4	KCNIP4	1.23e-08
BW95	4_74810691	4	KCNIP4	1.23e-08
BW95	4_74810757	4	KCNIP4	1.23e-08
BW95	4_74810793	4	KCNIP4	1.23e-08
BW95	4_74810794	4	KCNIP4	1.23e-08
BW95	4_74810810	4	KCNIP4	1.23e-08
BW95	4_74810895	4	KCNIP4	1.23e-08
BW95	4_74810936	4	KCNIP4	1.23e-08
BW95	4_74810967	4	KCNIP4	1.23e-08
BW95	4_74811153	4	KCNIP4	1.23e-08
BW95	4_74811199	4	KCNIP4	1.23e-08
BW95	4_74811323	4	KCNIP4	1.23e-08
BW95	4_74811353	4	KCNIP4	1.23e-08
BW95	4_74811577	4	KCNIP4	1.23e-08
BW95	4_74811642	4	KCNIP4	1.23e-08
BW95	4_74811918	4	KCNIP4	1.23e-08
BW95	4_74812081	4	KCNIP4	1.23e-08
BW95	4_74812153	4	KCNIP4	1.23e-08
BW95	4_74812189	4	KCNIP4	1.23e-08
BW95	4_74812274	4	KCNIP4	1.23e-08
BW95	4_74812541	4	KCNIP4	1.23e-08
BW95	4_74812933	4	KCNIP4	1.23e-08
BW95	4_74812956	4	KCNIP4	1.23e-08
BW95	4_74812963	4	KCNIP4	1.23e-08
BW95	4_74812991	4	KCNIP4	1.23e-08
BW95	4_74813015	4	KCNIP4	1.23e-08
BW95	4_74813080	4	KCNIP4	1.23e-08
BW95	4_74813257	4	KCNIP4	1.23e-08
BW95	4_74814029	4	KCNIP4	1.23e-08
BW95	4_74815672	4	KCNIP4	1.23e-08
BW95	4_74816168	4	KCNIP4	1.23e-08
BW95	4_74818557	4	KCNIP4	1.23e-08
BW95	4_74943549	4	KCNIP4	1.23e-08
BW95	4_74943759	4	KCNIP4	1.23e-08
BW95	4_74944008	4	KCNIP4	1.23e-08
BW95	4_74944565	4	KCNIP4	1.23e-08
BW95	4_74944650	4	KCNIP4	1.23e-08
BW95	4_74944783	4	KCNIP4	1.23e-08
BW95	4_74944800	4	KCNIP4	1.23e-08
BW95	4_74944805	4	KCNIP4	1.23e-08
BW95	4_74944813	4	KCNIP4	1.23e-08
BW95	4_74945341	4	KCNIP4	1.23e-08
BW95	4_74945991	4	KCNIP4	1.23e-08
BW95	4_74945442	4	KCNIP4	1.24e-08
BW95	4_74807199	4	KCNIP4	1.42e-08
BW95	4_73398040	4	SEL1L3	1.46e-08
BW95	4_75575063	4	lncRNA	1.52e-08
BW95	4_75575063	4	gene:ENSGALG00000047093	1.52e-08
BW95	4_75575063	4	gene:ENSGALG00000047093	1.52e-08
BW95	4_74937453	4	KCNIP4	1.55e-08
BW95	4_74937455	4	KCNIP4	1.55e-08
BW95	4_74549204	4	lncRNA	1.61e-08
BW95	4_74549210	4	lncRNA	1.61e-08
BW95	4_74549204	4	gene:ENSGALG00000054975	1.61e-08
BW95	4_74549210	4	gene:ENSGALG00000054975	1.61e-08
BW95	4_74549204	4	gene:ENSGALG00000054975	1.61e-08
BW95	4_74549210	4	gene:ENSGALG00000054975	1.61e-08
BW95	4_74549204	4	gene:ENSGALG00000054975	1.61e-08
BW95	4_74549210	4	gene:ENSGALG00000054975	1.61e-08
BW95	4_75970696	4	MED28	1.62e-08
BW95	4_75978368	4	LAP3	1.64e-08
BW95	4_75892127	4	NCAPG	1.67e-08
BW95	4_75892129	4	NCAPG	1.67e-08
BW95	4_75892127	4	protein_coding	1.67e-08
BW95	4_75892129	4	protein_coding	1.67e-08
BW95	4_74241974	4	lncRNA	1.7e-08
BW95	4_74241974	4	gene:ENSGALG00000046053	1.7e-08
BW95	4_74369655	4	protein_coding	1.74e-08
BW95	4_74369670	4	protein_coding	1.74e-08
BW95	4_74811055	4	KCNIP4	1.75e-08
BW95	4_74369917	4	protein_coding	1.81e-08
BW95	4_74370364	4	protein_coding	1.81e-08
BW95	4_74370371	4	protein_coding	1.81e-08
BW95	4_74372241	4	protein_coding	1.81e-08
BW95	4_74391289	4	protein_coding	1.81e-08
BW95	4_74394644	4	protein_coding	1.81e-08
BW95	4_74395306	4	protein_coding	1.81e-08
BW95	4_74396461	4	protein_coding	1.81e-08
BW95	4_75888466	4	NCAPG	1.96e-08
BW95	4_75888466	4	protein_coding	1.96e-08
BW95	4_75997590	4	QDPR	1.97e-08
BW95	4_76059224	4	LDB2	1.99e-08
BW95	4_74549140	4	lncRNA	2.04e-08
BW95	4_74549140	4	gene:ENSGALG00000054975	2.04e-08
BW95	4_74549140	4	gene:ENSGALG00000054975	2.04e-08
BW95	4_74549140	4	gene:ENSGALG00000054975	2.04e-08
BW95	4_73498556	4	ZCCHC4	2.26e-08
BW95	4_73501569	4	ZCCHC4	2.26e-08
BW95	4_75856094	4	NCAPG	2.3e-08
BW95	4_75856094	4	LCORL	2.3e-08
BW95	4_75892918	4	NCAPG	2.34e-08
BW95	4_75892918	4	protein_coding	2.34e-08
BW95	4_76150663	4	LDB2	2.43e-08
BW95	4_74377893	4	protein_coding	2.54e-08
BW95	4_75873904	4	NCAPG	2.68e-08
BW95	4_75874024	4	NCAPG	2.68e-08
BW95	4_75875283	4	NCAPG	2.68e-08
BW95	4_75875396	4	NCAPG	2.68e-08
BW95	4_75875727	4	NCAPG	2.68e-08
BW95	4_75876374	4	NCAPG	2.68e-08
BW95	4_75876416	4	NCAPG	2.68e-08
BW95	4_75876461	4	NCAPG	2.68e-08
BW95	4_75879583	4	NCAPG	2.68e-08
BW95	4_75880305	4	NCAPG	2.68e-08
BW95	4_75876374	4	protein_coding	2.68e-08
BW95	4_75876416	4	protein_coding	2.68e-08
BW95	4_75876461	4	protein_coding	2.68e-08
BW95	4_75879583	4	protein_coding	2.68e-08
BW95	4_75880305	4	protein_coding	2.68e-08
BW95	4_75982437	4	LAP3	2.8e-08
BW95	4_75975267	4	LAP3	3.3e-08
BW95	4_75975337	4	LAP3	3.3e-08
BW95	4_75975787	4	LAP3	3.3e-08
BW95	4_76199732	4	LDB2	3.35e-08
BW95	4_76201265	4	LDB2	3.35e-08
BW95	4_75980436	4	LAP3	3.4e-08
BW95	4_73986073	4	PPARGC1A	3.54e-08
BW95	4_75848326	4	NCAPG	3.57e-08
BW95	4_75848326	4	LCORL	3.57e-08
BW95	4_75844716	4	NCAPG	3.67e-08
BW95	4_75844716	4	LCORL	3.67e-08
BW95	4_73581954	4	LGI2	3.73e-08
BW95	4_76056429	4	LDB2	3.91e-08
BW95	4_75844114	4	NCAPG	4.18e-08
BW95	4_75844136	4	NCAPG	4.18e-08
BW95	4_75844163	4	NCAPG	4.18e-08
BW95	4_75844214	4	NCAPG	4.18e-08
BW95	4_75844248	4	NCAPG	4.18e-08
BW95	4_75844252	4	NCAPG	4.18e-08
BW95	4_75844505	4	NCAPG	4.18e-08
BW95	4_75844819	4	NCAPG	4.18e-08
BW95	4_75845025	4	NCAPG	4.18e-08
BW95	4_75845443	4	NCAPG	4.18e-08
BW95	4_75846582	4	NCAPG	4.18e-08
BW95	4_75847234	4	NCAPG	4.18e-08
BW95	4_75847774	4	NCAPG	4.18e-08
BW95	4_75847778	4	NCAPG	4.18e-08
BW95	4_75847942	4	NCAPG	4.18e-08
BW95	4_75847966	4	NCAPG	4.18e-08
BW95	4_75848135	4	NCAPG	4.18e-08
BW95	4_75848262	4	NCAPG	4.18e-08
BW95	4_75848437	4	NCAPG	4.18e-08
BW95	4_75848461	4	NCAPG	4.18e-08
BW95	4_75850186	4	NCAPG	4.18e-08
BW95	4_75850294	4	NCAPG	4.18e-08
BW95	4_75850352	4	NCAPG	4.18e-08
BW95	4_75852730	4	NCAPG	4.18e-08
BW95	4_75853897	4	NCAPG	4.18e-08
BW95	4_75858430	4	NCAPG	4.18e-08
BW95	4_75859113	4	NCAPG	4.18e-08
BW95	4_75859935	4	NCAPG	4.18e-08
BW95	4_75860032	4	NCAPG	4.18e-08
BW95	4_75860428	4	NCAPG	4.18e-08
BW95	4_75860436	4	NCAPG	4.18e-08
BW95	4_75862469	4	NCAPG	4.18e-08
BW95	4_75863014	4	NCAPG	4.18e-08
BW95	4_75863226	4	NCAPG	4.18e-08
BW95	4_75863766	4	NCAPG	4.18e-08
BW95	4_75864229	4	NCAPG	4.18e-08
BW95	4_75865927	4	NCAPG	4.18e-08
BW95	4_75865967	4	NCAPG	4.18e-08
BW95	4_75873717	4	NCAPG	4.18e-08
BW95	4_75874564	4	NCAPG	4.18e-08
BW95	4_75878256	4	NCAPG	4.18e-08
BW95	4_75879646	4	NCAPG	4.18e-08
BW95	4_75880935	4	NCAPG	4.18e-08
BW95	4_75885963	4	NCAPG	4.18e-08
BW95	4_75886289	4	NCAPG	4.18e-08
BW95	4_75886492	4	NCAPG	4.18e-08
BW95	4_75886521	4	NCAPG	4.18e-08
BW95	4_75886538	4	NCAPG	4.18e-08
BW95	4_75886539	4	NCAPG	4.18e-08
BW95	4_75886793	4	NCAPG	4.18e-08
BW95	4_75887546	4	NCAPG	4.18e-08
BW95	4_75887931	4	NCAPG	4.18e-08
BW95	4_75889513	4	NCAPG	4.18e-08
BW95	4_75891704	4	NCAPG	4.18e-08
BW95	4_75891850	4	NCAPG	4.18e-08
BW95	4_75892069	4	NCAPG	4.18e-08
BW95	4_75893782	4	NCAPG	4.18e-08
BW95	4_75844114	4	LCORL	4.18e-08
BW95	4_75844136	4	LCORL	4.18e-08
BW95	4_75844163	4	LCORL	4.18e-08
BW95	4_75844214	4	LCORL	4.18e-08
BW95	4_75844248	4	LCORL	4.18e-08
BW95	4_75844252	4	LCORL	4.18e-08
BW95	4_75844505	4	LCORL	4.18e-08
BW95	4_75844819	4	LCORL	4.18e-08
BW95	4_75845025	4	LCORL	4.18e-08
BW95	4_75845443	4	LCORL	4.18e-08
BW95	4_75846582	4	LCORL	4.18e-08
BW95	4_75847234	4	LCORL	4.18e-08
BW95	4_75847774	4	LCORL	4.18e-08
BW95	4_75847778	4	LCORL	4.18e-08
BW95	4_75847942	4	LCORL	4.18e-08
BW95	4_75847966	4	LCORL	4.18e-08
BW95	4_75848135	4	LCORL	4.18e-08
BW95	4_75848262	4	LCORL	4.18e-08
BW95	4_75848437	4	LCORL	4.18e-08
BW95	4_75848461	4	LCORL	4.18e-08
BW95	4_75850186	4	LCORL	4.18e-08
BW95	4_75850294	4	LCORL	4.18e-08
BW95	4_75850352	4	LCORL	4.18e-08
BW95	4_75852730	4	LCORL	4.18e-08
BW95	4_75853897	4	LCORL	4.18e-08
BW95	4_75858430	4	LCORL	4.18e-08
BW95	4_75859113	4	LCORL	4.18e-08
BW95	4_75859935	4	LCORL	4.18e-08
BW95	4_75860032	4	LCORL	4.18e-08
BW95	4_75860428	4	LCORL	4.18e-08
BW95	4_75860436	4	LCORL	4.18e-08
BW95	4_75862469	4	LCORL	4.18e-08
BW95	4_75863014	4	LCORL	4.18e-08
BW95	4_75863226	4	LCORL	4.18e-08
BW95	4_75863766	4	LCORL	4.18e-08
BW95	4_75864229	4	LCORL	4.18e-08
BW95	4_75865927	4	LCORL	4.18e-08
BW95	4_75865967	4	LCORL	4.18e-08
BW95	4_75878256	4	protein_coding	4.18e-08
BW95	4_75879646	4	protein_coding	4.18e-08
BW95	4_75880935	4	protein_coding	4.18e-08
BW95	4_75885963	4	protein_coding	4.18e-08
BW95	4_75886289	4	protein_coding	4.18e-08
BW95	4_75886492	4	protein_coding	4.18e-08
BW95	4_75886521	4	protein_coding	4.18e-08
BW95	4_75886538	4	protein_coding	4.18e-08
BW95	4_75886539	4	protein_coding	4.18e-08
BW95	4_75886793	4	protein_coding	4.18e-08
BW95	4_75887546	4	protein_coding	4.18e-08
BW95	4_75887931	4	protein_coding	4.18e-08
BW95	4_75889513	4	protein_coding	4.18e-08
BW95	4_75891704	4	protein_coding	4.18e-08
BW95	4_75891850	4	protein_coding	4.18e-08
BW95	4_75892069	4	protein_coding	4.18e-08
BW95	4_75893782	4	protein_coding	4.18e-08
BW95	4_75963345	4	FAM184B	4.18e-08
BW95	4_75963486	4	FAM184B	4.18e-08
BW95	4_75963599	4	FAM184B	4.18e-08
BW95	4_75963753	4	FAM184B	4.18e-08
BW95	4_75963763	4	FAM184B	4.18e-08
BW95	4_75963802	4	FAM184B	4.18e-08
BW95	4_75963926	4	FAM184B	4.18e-08
BW95	4_75964295	4	FAM184B	4.18e-08
BW95	4_75964308	4	FAM184B	4.18e-08
BW95	4_75965517	4	FAM184B	4.18e-08
BW95	4_75965555	4	FAM184B	4.18e-08
BW95	4_75967776	4	FAM184B	4.18e-08
BW95	4_75968379	4	FAM184B	4.18e-08
BW95	4_75967776	4	MED28	4.18e-08
BW95	4_75968379	4	MED28	4.18e-08
BW95	4_75969300	4	MED28	4.18e-08
BW95	4_75973935	4	LAP3	4.18e-08
BW95	4_76164072	4	LDB2	4.26e-08
BW95	4_73426151	4	SLC34A2	4.65e-08
BW95	4_74544556	4	lncRNA	5.36e-08
BW95	4_74545074	4	lncRNA	5.36e-08
BW95	4_74547620	4	lncRNA	5.36e-08
BW95	4_74549354	4	lncRNA	5.36e-08
BW95	4_74549379	4	lncRNA	5.36e-08
BW95	4_74549581	4	lncRNA	5.36e-08
BW95	4_74549677	4	lncRNA	5.36e-08
BW95	4_74549742	4	lncRNA	5.36e-08
BW95	4_74549776	4	lncRNA	5.36e-08
BW95	4_74550336	4	lncRNA	5.36e-08
BW95	4_74550540	4	lncRNA	5.36e-08
BW95	4_74551055	4	lncRNA	5.36e-08
BW95	4_74551104	4	lncRNA	5.36e-08
BW95	4_74551145	4	lncRNA	5.36e-08
BW95	4_74551452	4	lncRNA	5.36e-08
BW95	4_74544556	4	gene:ENSGALG00000054975	5.36e-08
BW95	4_74545074	4	gene:ENSGALG00000054975	5.36e-08
BW95	4_74547620	4	gene:ENSGALG00000054975	5.36e-08
BW95	4_74549354	4	gene:ENSGALG00000054975	5.36e-08
BW95	4_74549379	4	gene:ENSGALG00000054975	5.36e-08
BW95	4_74549581	4	gene:ENSGALG00000054975	5.36e-08
BW95	4_74549677	4	gene:ENSGALG00000054975	5.36e-08
BW95	4_74549742	4	gene:ENSGALG00000054975	5.36e-08
BW95	4_74549776	4	gene:ENSGALG00000054975	5.36e-08
BW95	4_74550336	4	gene:ENSGALG00000054975	5.36e-08
BW95	4_74550540	4	gene:ENSGALG00000054975	5.36e-08
BW95	4_74551055	4	gene:ENSGALG00000054975	5.36e-08
BW95	4_74551104	4	gene:ENSGALG00000054975	5.36e-08
BW95	4_74551145	4	gene:ENSGALG00000054975	5.36e-08
BW95	4_74551452	4	gene:ENSGALG00000054975	5.36e-08
BW95	4_74544556	4	gene:ENSGALG00000054975	5.36e-08
BW95	4_74545074	4	gene:ENSGALG00000054975	5.36e-08
BW95	4_74547620	4	gene:ENSGALG00000054975	5.36e-08
BW95	4_74549354	4	gene:ENSGALG00000054975	5.36e-08
BW95	4_74549379	4	gene:ENSGALG00000054975	5.36e-08
BW95	4_74549581	4	gene:ENSGALG00000054975	5.36e-08
BW95	4_74549677	4	gene:ENSGALG00000054975	5.36e-08
BW95	4_74549742	4	gene:ENSGALG00000054975	5.36e-08
BW95	4_74549776	4	gene:ENSGALG00000054975	5.36e-08
BW95	4_74550336	4	gene:ENSGALG00000054975	5.36e-08
BW95	4_74550540	4	gene:ENSGALG00000054975	5.36e-08
BW95	4_74551055	4	gene:ENSGALG00000054975	5.36e-08
BW95	4_74551104	4	gene:ENSGALG00000054975	5.36e-08
BW95	4_74551145	4	gene:ENSGALG00000054975	5.36e-08
BW95	4_74551452	4	gene:ENSGALG00000054975	5.36e-08
BW95	4_74544556	4	gene:ENSGALG00000054975	5.36e-08
BW95	4_74545074	4	gene:ENSGALG00000054975	5.36e-08
BW95	4_74547620	4	gene:ENSGALG00000054975	5.36e-08
BW95	4_74549354	4	gene:ENSGALG00000054975	5.36e-08
BW95	4_74549379	4	gene:ENSGALG00000054975	5.36e-08
BW95	4_74549581	4	gene:ENSGALG00000054975	5.36e-08
BW95	4_74549677	4	gene:ENSGALG00000054975	5.36e-08
BW95	4_74549742	4	gene:ENSGALG00000054975	5.36e-08
BW95	4_74549776	4	gene:ENSGALG00000054975	5.36e-08
BW95	4_74550336	4	gene:ENSGALG00000054975	5.36e-08
BW95	4_74550540	4	gene:ENSGALG00000054975	5.36e-08
BW95	4_74551055	4	gene:ENSGALG00000054975	5.36e-08
BW95	4_74551104	4	gene:ENSGALG00000054975	5.36e-08
BW95	4_74551145	4	gene:ENSGALG00000054975	5.36e-08
BW95	4_74551452	4	gene:ENSGALG00000054975	5.36e-08
BW95	4_75887879	4	NCAPG	5.39e-08
BW95	4_75887948	4	NCAPG	5.39e-08
BW95	4_75888381	4	NCAPG	5.39e-08
BW95	4_75887879	4	protein_coding	5.39e-08
BW95	4_75887948	4	protein_coding	5.39e-08
BW95	4_75888381	4	protein_coding	5.39e-08
BW95	4_74546359	4	lncRNA	5.47e-08
BW95	4_74546359	4	gene:ENSGALG00000054975	5.47e-08
BW95	4_74546359	4	gene:ENSGALG00000054975	5.47e-08
BW95	4_74546359	4	gene:ENSGALG00000054975	5.47e-08
BW95	4_75886651	4	NCAPG	5.74e-08
BW95	4_75886651	4	protein_coding	5.74e-08
BW95	4_75963190	4	FAM184B	5.87e-08
BW95	4_75963217	4	FAM184B	5.87e-08
BW95	4_76054307	4	LDB2	6.06e-08
BW95	4_74551397	4	lncRNA	6.36e-08
BW95	4_74551397	4	gene:ENSGALG00000054975	6.36e-08
BW95	4_74551397	4	gene:ENSGALG00000054975	6.36e-08
BW95	4_74551397	4	gene:ENSGALG00000054975	6.36e-08
BW95	4_73377415	4	SEL1L3	6.83e-08
BW95	4_76324041	4	LDB2	6.83e-08
BW95	4_75968703	4	MED28	6.95e-08
BW95	4_76330595	4	LDB2	7.32e-08
BW95	4_75893447	4	NCAPG	7.85e-08
BW95	4_75893447	4	protein_coding	7.85e-08
BW95	4_75128893	4	SLIT2	8.19e-08
BW95	4_75128893	4	lncRNA	8.19e-08
BW95	4_75128893	4	gene:ENSGALG00000054285	8.19e-08
BW95	4_75970316	4	MED28	8.51e-08
BW95	4_73666742	4	SOD3	9.19e-08
BW95	4_75231984	4	lncRNA	9.31e-08
BW95	4_75231984	4	gene:ENSGALG00000043073	9.31e-08
BW95	4_75231984	4	gene:ENSGALG00000043073	9.31e-08
BW95	4_76168109	4	LDB2	9.38e-08
BW95	4_74936930	4	KCNIP4	9.98e-08
BW95	4_76187023	4	LDB2	1.08e-07
BW95	4_76203424	4	LDB2	1.14e-07
BW95	4_76203462	4	LDB2	1.14e-07
BW95	4_76203861	4	LDB2	1.14e-07
BW95	4_73401114	4	SEL1L3	1.22e-07
BW95	4_73401218	4	SEL1L3	1.22e-07
BW95	4_73405056	4	SEL1L3	1.22e-07
BW95	4_73405226	4	SEL1L3	1.22e-07
BW95	4_74769470	4	KCNIP4	1.22e-07
BW95	4_76192459	4	LDB2	1.23e-07
BW95	4_75954038	4	FAM184B	1.28e-07
BW95	4_75954347	4	FAM184B	1.28e-07
BW95	4_75954364	4	FAM184B	1.28e-07
BW95	4_75954410	4	FAM184B	1.28e-07
BW95	4_75954457	4	FAM184B	1.28e-07
BW95	4_75954463	4	FAM184B	1.28e-07
BW95	4_75954487	4	FAM184B	1.28e-07
BW95	4_75954721	4	FAM184B	1.28e-07
BW95	4_75954741	4	FAM184B	1.28e-07
BW95	4_75954754	4	FAM184B	1.28e-07
BW95	4_73468305	4	lncRNA	1.31e-07
BW95	4_73468305	4	gene:ENSGALG00000049595	1.31e-07
BW95	4_74940025	4	KCNIP4	1.31e-07
BW95	4_74940701	4	KCNIP4	1.31e-07
BW95	4_74941018	4	KCNIP4	1.31e-07
BW95	4_74941036	4	KCNIP4	1.31e-07
BW95	4_74948858	4	PACRGL	1.31e-07
BW95	4_74950690	4	PACRGL	1.31e-07
BW95	4_74956515	4	PACRGL	1.31e-07
BW95	4_74956563	4	PACRGL	1.31e-07
BW95	4_74956919	4	PACRGL	1.31e-07
BW95	4_74957007	4	PACRGL	1.31e-07
BW95	4_74960173	4	PACRGL	1.31e-07
BW95	4_74960238	4	PACRGL	1.31e-07
BW95	4_74960739	4	PACRGL	1.31e-07
BW95	4_74960918	4	PACRGL	1.31e-07
BW95	4_74960976	4	PACRGL	1.31e-07
BW95	4_75570804	4	lncRNA	1.39e-07
BW95	4_75572055	4	lncRNA	1.39e-07
BW95	4_75572362	4	lncRNA	1.39e-07
BW95	4_75573985	4	lncRNA	1.39e-07
BW95	4_75570804	4	gene:ENSGALG00000047093	1.39e-07
BW95	4_75572055	4	gene:ENSGALG00000047093	1.39e-07
BW95	4_75572362	4	gene:ENSGALG00000047093	1.39e-07
BW95	4_75573985	4	gene:ENSGALG00000047093	1.39e-07
BW95	4_75572055	4	gene:ENSGALG00000047093	1.39e-07
BW95	4_75572362	4	gene:ENSGALG00000047093	1.39e-07
BW95	4_75573985	4	gene:ENSGALG00000047093	1.39e-07
BW95	4_75955077	4	FAM184B	1.42e-07
BW95	4_74862187	4	KCNIP4	1.44e-07
BW95	4_75975372	4	LAP3	1.44e-07
BW95	4_75975378	4	LAP3	1.44e-07
BW95	4_74002253	4	PPARGC1A	1.55e-07
BW95	4_75165331	4	SLIT2	1.55e-07
BW95	4_75165430	4	SLIT2	1.55e-07
BW95	4_73391255	4	SEL1L3	1.56e-07
BW95	4_73391492	4	SEL1L3	1.56e-07
BW95	4_75118532	4	SLIT2	1.56e-07
BW95	4_75118600	4	SLIT2	1.56e-07
BW95	4_75118894	4	SLIT2	1.56e-07
BW95	4_73237643	4	RBPJ	1.63e-07
BW95	4_73235779	4	RBPJ	1.67e-07
BW95	4_73235784	4	RBPJ	1.67e-07
BW95	4_73235786	4	RBPJ	1.67e-07
BW95	4_73235800	4	RBPJ	1.67e-07
BW95	4_75883987	4	NCAPG	1.78e-07
BW95	4_75884009	4	NCAPG	1.78e-07
BW95	4_75884485	4	NCAPG	1.78e-07
BW95	4_75884668	4	NCAPG	1.78e-07
BW95	4_75886036	4	NCAPG	1.78e-07
BW95	4_75886412	4	NCAPG	1.78e-07
BW95	4_75883987	4	protein_coding	1.78e-07
BW95	4_75884009	4	protein_coding	1.78e-07
BW95	4_75884485	4	protein_coding	1.78e-07
BW95	4_75884668	4	protein_coding	1.78e-07
BW95	4_75886036	4	protein_coding	1.78e-07
BW95	4_75886412	4	protein_coding	1.78e-07
BW95	4_75996322	4	QDPR	1.8e-07
BW95	4_74396738	4	protein_coding	1.87e-07
BW95	4_74396739	4	protein_coding	1.87e-07
BW95	4_75975301	4	LAP3	1.88e-07
BW95	4_75977672	4	LAP3	2.03e-07
BW95	4_73496513	4	ZCCHC4	2.06e-07
BW95	4_76066064	4	LDB2	2.1e-07
BW95	4_76066139	4	LDB2	2.1e-07
BW95	4_76066156	4	LDB2	2.1e-07
BW95	4_76066234	4	LDB2	2.1e-07
BW95	4_76066244	4	LDB2	2.1e-07
BW95	4_76066384	4	LDB2	2.1e-07
BW95	4_76067399	4	LDB2	2.1e-07
BW95	4_76068585	4	LDB2	2.1e-07
BW95	4_76068616	4	LDB2	2.1e-07
BW95	4_73165463	4	TBC1D19	2.12e-07
BW95	4_76192418	4	LDB2	2.12e-07
BW95	4_73582384	4	LGI2	2.26e-07
BW95	4_76114249	4	LDB2	2.38e-07
BW95	4_76114264	4	LDB2	2.38e-07
BW95	4_76114286	4	LDB2	2.38e-07
BW95	4_76114287	4	LDB2	2.38e-07
BW95	4_76187342	4	LDB2	2.51e-07
BW95	4_74549448	4	lncRNA	2.55e-07
BW95	4_74549448	4	gene:ENSGALG00000054975	2.55e-07
BW95	4_74549448	4	gene:ENSGALG00000054975	2.55e-07
BW95	4_74549448	4	gene:ENSGALG00000054975	2.55e-07
BW95	4_76120805	4	LDB2	2.55e-07
BW95	4_74773269	4	KCNIP4	2.66e-07
BW95	4_74774466	4	KCNIP4	2.66e-07
BW95	4_74774783	4	KCNIP4	2.66e-07
BW95	4_74775513	4	KCNIP4	2.66e-07
BW95	4_74775908	4	KCNIP4	2.66e-07
BW95	4_74776639	4	KCNIP4	2.66e-07
BW95	4_74778423	4	KCNIP4	2.66e-07
BW95	4_74778566	4	KCNIP4	2.66e-07
BW95	4_74778623	4	KCNIP4	2.66e-07
BW95	4_74778709	4	KCNIP4	2.66e-07
BW95	4_74778758	4	KCNIP4	2.66e-07
BW95	4_74779156	4	KCNIP4	2.66e-07
BW95	4_74779594	4	KCNIP4	2.66e-07
BW95	4_74779629	4	KCNIP4	2.66e-07
BW95	4_74779690	4	KCNIP4	2.66e-07
BW95	4_74779701	4	KCNIP4	2.66e-07
BW95	4_74779763	4	KCNIP4	2.66e-07
BW95	4_74779846	4	KCNIP4	2.66e-07
BW95	4_74779860	4	KCNIP4	2.66e-07
BW95	4_74779896	4	KCNIP4	2.66e-07
BW95	4_74786668	4	KCNIP4	2.66e-07
BW95	4_74790001	4	KCNIP4	2.66e-07
BW95	4_74791756	4	KCNIP4	2.66e-07
BW95	4_74794023	4	KCNIP4	2.66e-07
BW95	4_74796793	4	KCNIP4	2.66e-07
BW95	4_74799694	4	KCNIP4	2.66e-07
BW95	4_74800555	4	KCNIP4	2.66e-07
BW95	4_74800607	4	KCNIP4	2.66e-07
BW95	4_74803480	4	KCNIP4	2.66e-07
BW95	4_74804043	4	KCNIP4	2.66e-07
BW95	4_74805668	4	KCNIP4	2.66e-07
BW95	4_74806401	4	KCNIP4	2.66e-07
BW95	4_74817108	4	KCNIP4	2.66e-07
BW95	4_76174113	4	LDB2	2.66e-07
BW95	4_75982244	4	LAP3	2.67e-07
BW95	4_73175296	4	TBC1D19	2.72e-07
BW95	4_73176447	4	TBC1D19	2.72e-07
BW95	4_73179176	4	TBC1D19	2.72e-07
BW95	4_75823197	4	NCAPG	2.74e-07
BW95	4_75823197	4	LCORL	2.74e-07
BW95	4_75823288	4	NCAPG	2.84e-07
BW95	4_75824288	4	NCAPG	2.84e-07
BW95	4_75824309	4	NCAPG	2.84e-07
BW95	4_75824325	4	NCAPG	2.84e-07
BW95	4_75824406	4	NCAPG	2.84e-07
BW95	4_75824429	4	NCAPG	2.84e-07
BW95	4_75824625	4	NCAPG	2.84e-07
BW95	4_75825105	4	NCAPG	2.84e-07
BW95	4_75827911	4	NCAPG	2.84e-07
BW95	4_75828548	4	NCAPG	2.84e-07
BW95	4_75829810	4	NCAPG	2.84e-07
BW95	4_75829813	4	NCAPG	2.84e-07
BW95	4_75829846	4	NCAPG	2.84e-07
BW95	4_75830238	4	NCAPG	2.84e-07
BW95	4_75830253	4	NCAPG	2.84e-07
BW95	4_75831320	4	NCAPG	2.84e-07
BW95	4_75831386	4	NCAPG	2.84e-07
BW95	4_75831608	4	NCAPG	2.84e-07
BW95	4_75831817	4	NCAPG	2.84e-07
BW95	4_75832290	4	NCAPG	2.84e-07
BW95	4_75823288	4	LCORL	2.84e-07
BW95	4_75824288	4	LCORL	2.84e-07
BW95	4_75824309	4	LCORL	2.84e-07
BW95	4_75824325	4	LCORL	2.84e-07
BW95	4_75824406	4	LCORL	2.84e-07
BW95	4_75824429	4	LCORL	2.84e-07
BW95	4_75824625	4	LCORL	2.84e-07
BW95	4_75825105	4	LCORL	2.84e-07
BW95	4_75827911	4	LCORL	2.84e-07
BW95	4_75828548	4	LCORL	2.84e-07
BW95	4_75829810	4	LCORL	2.84e-07
BW95	4_75829813	4	LCORL	2.84e-07
BW95	4_75829846	4	LCORL	2.84e-07
BW95	4_75830238	4	LCORL	2.84e-07
BW95	4_75830253	4	LCORL	2.84e-07
BW95	4_75831320	4	LCORL	2.84e-07
BW95	4_75831386	4	LCORL	2.84e-07
BW95	4_75831608	4	LCORL	2.84e-07
BW95	4_75831817	4	LCORL	2.84e-07
BW95	4_75832290	4	LCORL	2.84e-07
BW95	4_75970388	4	MED28	2.85e-07
BW95	4_73397152	4	SEL1L3	2.9e-07
BW95	4_76534618	4	PROM1	2.91e-07
BW95	4_76169763	4	LDB2	2.96e-07
BW95	4_76169768	4	LDB2	2.96e-07
BW95	4_74798580	4	KCNIP4	3.39e-07
BW95	4_74951680	4	PACRGL	3.4e-07
BW95	4_74951763	4	PACRGL	3.4e-07
BW95	4_74951826	4	PACRGL	3.4e-07
BW95	4_74951966	4	PACRGL	3.4e-07
BW95	4_74952035	4	PACRGL	3.4e-07
BW95	4_75891905	4	NCAPG	3.4e-07
BW95	4_75891922	4	NCAPG	3.4e-07
BW95	4_75891929	4	NCAPG	3.4e-07
BW95	4_75891905	4	protein_coding	3.4e-07
BW95	4_75891922	4	protein_coding	3.4e-07
BW95	4_75891929	4	protein_coding	3.4e-07
BW95	4_75871097	4	NCAPG	3.55e-07
BW95	4_75872472	4	NCAPG	3.55e-07
BW95	4_75872603	4	NCAPG	3.55e-07
BW95	4_75872629	4	NCAPG	3.55e-07
BW95	4_75873253	4	NCAPG	3.55e-07
BW95	4_75873784	4	NCAPG	3.55e-07
BW95	4_75879095	4	NCAPG	3.55e-07
BW95	4_75879569	4	NCAPG	3.55e-07
BW95	4_75879773	4	NCAPG	3.55e-07
BW95	4_75879569	4	protein_coding	3.55e-07
BW95	4_75879773	4	protein_coding	3.55e-07
BW95	4_74927741	4	KCNIP4	3.75e-07
BW95	4_75877827	4	NCAPG	3.78e-07
BW95	4_75877827	4	protein_coding	3.78e-07
BW95	4_73170499	4	TBC1D19	3.8e-07
BW95	4_76296180	4	LDB2	3.82e-07
BW95	4_74081739	4	PPARGC1A	4.01e-07
BW95	4_74553030	4	lncRNA	4.2e-07
BW95	4_74553030	4	gene:ENSGALG00000054975	4.2e-07
BW95	4_74553030	4	gene:ENSGALG00000054975	4.2e-07
BW95	4_76074810	4	LDB2	4.57e-07
BW95	4_74002244	4	PPARGC1A	4.73e-07
BW95	4_76267880	4	LDB2	4.84e-07
BW95	4_75118924	4	SLIT2	5.27e-07
BW95	4_74902853	4	KCNIP4	5.29e-07
BW95	4_75982222	4	LAP3	5.29e-07
BW95	4_75882683	4	NCAPG	5.34e-07
BW95	4_75889025	4	NCAPG	5.34e-07
BW95	4_75889561	4	NCAPG	5.34e-07
BW95	4_75882683	4	protein_coding	5.34e-07
BW95	4_75889025	4	protein_coding	5.34e-07
BW95	4_75889561	4	protein_coding	5.34e-07
BW95	4_76268885	4	LDB2	5.56e-07
BW95	4_74289856	4	lncRNA	5.58e-07
BW95	4_74289856	4	gene:ENSGALG00000051573	5.58e-07
BW95	4_75978803	4	LAP3	5.66e-07
BW95	4_76112665	4	LDB2	5.91e-07
BW95	4_76116530	4	LDB2	5.91e-07
BW95	4_76117137	4	LDB2	5.91e-07
BW95	4_74769184	4	KCNIP4	5.93e-07
BW95	4_76474695	4	TAPT1	5.97e-07
BW95	4_76055724	4	LDB2	6.16e-07
BW95	4_76144980	4	LDB2	6.21e-07
BW95	4_74951741	4	PACRGL	6.27e-07
BW95	4_74951807	4	PACRGL	6.27e-07
BW95	4_74952018	4	PACRGL	6.27e-07
BW95	4_73547540	4	SEPSECS	6.43e-07
BW95	4_76204241	4	LDB2	6.45e-07
BW95	4_73236024	4	RBPJ	6.75e-07
BW95	4_75823596	4	NCAPG	6.77e-07
BW95	4_75823596	4	LCORL	6.77e-07
BW95	4_74943359	4	KCNIP4	6.82e-07
BW95	4_74943403	4	KCNIP4	6.82e-07
