# Supplementary material for: Genome-wide association analysis identify candidate genes for feed efficiency and growth traits in Wenchang chickens
Source: BMC Genomics. 2024 Jun 28;25:645. doi: 10.1186/s12864-024-10559-w (PMC11212279; doi:10.1186/s12864-024-10559-w)
Supplement: Supplementary file 3 — Supplementary Material 3 [file 12864_2024_10559_MOESM3_ESM.xlsx]

## Sheet: Sheet1
Trait	Position	GGA	Gene	p
BW87	4_75971941	4	LAP3	9.81e-19
BW87	4_74768255	4	KCNIP4	8.85e-18
BW87	4_75971755	4	LAP3	1.98e-17
BW87	4_75971373	4	LAP3	2.89e-15
BW87	4_75971617	4	LAP3	2.93e-15
BW87	4_75974422	4	LAP3	4.05e-15
BW87	4_75976997	4	LAP3	2.26e-14
BW87	4_75977001	4	LAP3	2.26e-14
BW87	4_75977013	4	LAP3	2.26e-14
BW87	4_75886144	4	NCAPG	3.77e-14
BW87	4_75886144	4	protein_coding	3.77e-14
BW87	4_75886188	4	protein_coding	6.28e-14
BW87	4_75884996	4	protein_coding	6.28e-14
BW87	4_75873564	4	NCAPG	6.28e-14
BW87	4_75873639	4	NCAPG	6.28e-14
BW87	4_75884996	4	NCAPG	6.28e-14
BW87	4_75886188	4	NCAPG	6.28e-14
BW87	4_75865202	4	NCAPG	1.01e-13
BW87	4_75865202	4	LCORL	1.01e-13
BW87	4_75865557	4	NCAPG	1.01e-13
BW87	4_75865557	4	LCORL	1.01e-13
BW87	4_75865789	4	NCAPG	1.01e-13
BW87	4_75865789	4	LCORL	1.01e-13
BW87	4_75865922	4	NCAPG	1.01e-13
BW87	4_75865922	4	LCORL	1.01e-13
BW87	4_75865936	4	NCAPG	1.01e-13
BW87	4_75865936	4	LCORL	1.01e-13
BW87	4_75870903	4	NCAPG	1.01e-13
BW87	4_75871052	4	NCAPG	1.01e-13
BW87	4_75974673	4	LAP3	1.5e-13
BW87	4_75860347	4	NCAPG	2.15e-13
BW87	4_75860347	4	LCORL	2.15e-13
BW87	4_75860462	4	NCAPG	2.15e-13
BW87	4_75860462	4	LCORL	2.15e-13
BW87	4_75860504	4	NCAPG	2.15e-13
BW87	4_75860504	4	LCORL	2.15e-13
BW87	4_75864413	4	NCAPG	2.15e-13
BW87	4_75864413	4	LCORL	2.15e-13
BW87	4_75864444	4	NCAPG	2.15e-13
BW87	4_75864444	4	LCORL	2.15e-13
BW87	4_75873411	4	NCAPG	2.15e-13
BW87	4_75972211	4	LAP3	9.39e-13
BW87	4_75861379	4	NCAPG	9.76e-13
BW87	4_75861379	4	LCORL	9.76e-13
BW87	4_75887813	4	protein_coding	1.55e-12
BW87	4_75887813	4	NCAPG	1.55e-12
BW87	4_75887887	4	protein_coding	1.55e-12
BW87	4_75887887	4	NCAPG	1.55e-12
BW87	4_75891466	4	protein_coding	1.55e-12
BW87	4_75891466	4	NCAPG	1.55e-12
BW87	4_75891485	4	protein_coding	1.55e-12
BW87	4_75891485	4	NCAPG	1.55e-12
BW87	4_75891983	4	protein_coding	1.55e-12
BW87	4_75891983	4	NCAPG	1.55e-12
BW87	4_75892279	4	protein_coding	2.08e-12
BW87	4_75892279	4	NCAPG	2.08e-12
BW87	4_75893061	4	protein_coding	2.08e-12
BW87	4_75893061	4	NCAPG	2.08e-12
BW87	4_75861347	4	NCAPG	2.26e-12
BW87	4_75861347	4	LCORL	2.26e-12
BW87	4_75861384	4	NCAPG	2.26e-12
BW87	4_75861384	4	LCORL	2.26e-12
BW87	4_75861385	4	NCAPG	2.26e-12
BW87	4_75861385	4	LCORL	2.26e-12
BW87	4_75861386	4	NCAPG	2.26e-12
BW87	4_75861386	4	LCORL	2.26e-12
BW87	4_75861509	4	NCAPG	2.26e-12
BW87	4_75861509	4	LCORL	2.26e-12
BW87	4_75861517	4	NCAPG	2.26e-12
BW87	4_75861517	4	LCORL	2.26e-12
BW87	4_75861577	4	NCAPG	2.26e-12
BW87	4_75861577	4	LCORL	2.26e-12
BW87	4_75861995	4	NCAPG	2.26e-12
BW87	4_75861995	4	LCORL	2.26e-12
BW87	4_75861997	4	NCAPG	2.26e-12
BW87	4_75861997	4	LCORL	2.26e-12
BW87	4_75862006	4	NCAPG	2.26e-12
BW87	4_75862006	4	LCORL	2.26e-12
BW87	4_75862143	4	NCAPG	2.26e-12
BW87	4_75862143	4	LCORL	2.26e-12
BW87	4_75862145	4	NCAPG	2.26e-12
BW87	4_75862145	4	LCORL	2.26e-12
BW87	4_75862209	4	NCAPG	2.26e-12
BW87	4_75862209	4	LCORL	2.26e-12
BW87	4_75862238	4	NCAPG	2.26e-12
BW87	4_75862238	4	LCORL	2.26e-12
BW87	4_75864326	4	NCAPG	2.26e-12
BW87	4_75864326	4	LCORL	2.26e-12
BW87	4_75864792	4	NCAPG	2.26e-12
BW87	4_75864792	4	LCORL	2.26e-12
BW87	4_75883093	4	protein_coding	2.26e-12
BW87	4_75883093	4	NCAPG	2.26e-12
BW87	4_75892787	4	protein_coding	2.26e-12
BW87	4_75892787	4	NCAPG	2.26e-12
BW87	4_75892809	4	protein_coding	2.26e-12
BW87	4_75892809	4	NCAPG	2.26e-12
BW87	4_75893027	4	protein_coding	2.26e-12
BW87	4_75893027	4	NCAPG	2.26e-12
BW87	4_75893037	4	protein_coding	2.26e-12
BW87	4_75893037	4	NCAPG	2.26e-12
BW87	4_75861480	4	NCAPG	3.4e-12
BW87	4_75861480	4	LCORL	3.4e-12
BW87	4_75892516	4	protein_coding	4.15e-12
BW87	4_75892516	4	NCAPG	4.15e-12
BW87	4_74962137	4	PACRGL	4.27e-12
BW87	4_75861825	4	NCAPG	6.73e-12
BW87	4_75861825	4	LCORL	6.73e-12
BW87	4_75889716	4	protein_coding	1.18e-11
BW87	4_75889716	4	NCAPG	1.18e-11
BW87	4_75889896	4	protein_coding	1.18e-11
BW87	4_75889896	4	NCAPG	1.18e-11
BW87	4_75889919	4	protein_coding	1.18e-11
BW87	4_75889919	4	NCAPG	1.18e-11
BW87	4_75890242	4	protein_coding	1.18e-11
BW87	4_75890242	4	NCAPG	1.18e-11
BW87	4_75890592	4	protein_coding	1.18e-11
BW87	4_75890592	4	NCAPG	1.18e-11
BW87	4_75857408	4	NCAPG	1.2e-11
BW87	4_75857408	4	LCORL	1.2e-11
BW87	4_75890279	4	protein_coding	1.25e-11
BW87	4_75890279	4	NCAPG	1.25e-11
BW87	4_75892462	4	protein_coding	1.59e-11
BW87	4_75892462	4	NCAPG	1.59e-11
BW87	4_75892472	4	protein_coding	1.59e-11
BW87	4_75892472	4	NCAPG	1.59e-11
BW87	4_75973314	4	LAP3	1.8e-11
BW87	4_75973331	4	LAP3	1.8e-11
BW87	4_75974157	4	LAP3	1.85e-11
BW87	4_75974796	4	LAP3	3.42e-11
BW87	4_75974808	4	LAP3	3.42e-11
BW87	4_75856194	4	NCAPG	3.9e-11
BW87	4_75856194	4	LCORL	3.9e-11
BW87	4_75856402	4	NCAPG	3.9e-11
BW87	4_75856402	4	LCORL	3.9e-11
BW87	4_75856660	4	NCAPG	3.9e-11
BW87	4_75856660	4	LCORL	3.9e-11
BW87	4_75860254	4	NCAPG	3.9e-11
BW87	4_75860254	4	LCORL	3.9e-11
BW87	4_75860637	4	NCAPG	8.62e-11
BW87	4_75860637	4	LCORL	8.62e-11
BW87	4_75971279	4	LAP3	1.06e-10
BW87	4_75971584	4	LAP3	1.06e-10
BW87	4_73395903	4	SEL1L3	1.19e-10
BW87	4_75976528	4	LAP3	1.34e-10
BW87	4_75971197	4	LAP3	1.86e-10
BW87	4_75972718	4	LAP3	1.86e-10
BW87	4_75972720	4	LAP3	1.86e-10
BW87	4_75972754	4	LAP3	1.86e-10
BW87	4_75973256	4	LAP3	1.86e-10
BW87	4_75974200	4	LAP3	1.86e-10
BW87	4_75889805	4	protein_coding	1.98e-10
BW87	4_75889805	4	NCAPG	1.98e-10
BW87	4_75876885	4	protein_coding	2.2e-10
BW87	4_75876885	4	NCAPG	2.2e-10
BW87	4_75861372	4	NCAPG	3.36e-10
BW87	4_75861372	4	LCORL	3.36e-10
BW87	4_75855935	4	NCAPG	3.49e-10
BW87	4_75855935	4	LCORL	3.49e-10
BW87	4_75859657	4	NCAPG	3.49e-10
BW87	4_75859657	4	LCORL	3.49e-10
BW87	4_75859714	4	NCAPG	3.49e-10
BW87	4_75859714	4	LCORL	3.49e-10
BW87	4_75859851	4	NCAPG	3.49e-10
BW87	4_75859851	4	LCORL	3.49e-10
BW87	4_75859875	4	NCAPG	3.49e-10
BW87	4_75859875	4	LCORL	3.49e-10
BW87	4_75859914	4	NCAPG	3.49e-10
BW87	4_75859914	4	LCORL	3.49e-10
BW87	4_75859921	4	NCAPG	3.49e-10
BW87	4_75859921	4	LCORL	3.49e-10
BW87	4_75859931	4	NCAPG	3.49e-10
BW87	4_75859931	4	LCORL	3.49e-10
BW87	4_75980464	4	LAP3	4.59e-10
BW87	4_75980528	4	LAP3	4.59e-10
BW87	4_75976967	4	LAP3	6.13e-10
BW87	4_75980447	4	LAP3	6.87e-10
BW87	4_75972027	4	LAP3	6.97e-10
BW87	4_74813687	4	KCNIP4	8.25e-10
BW87	4_75980499	4	LAP3	9.9e-10
BW87	4_75969223	4	MED28	1.07e-09
BW87	4_75967009	4	FAM184B	1.22e-09
BW87	4_75967033	4	FAM184B	1.22e-09
BW87	4_75965349	4	FAM184B	1.45e-09
BW87	4_75965850	4	FAM184B	1.45e-09
BW87	4_75965863	4	FAM184B	1.45e-09
BW87	4_75966348	4	FAM184B	1.45e-09
BW87	4_75966671	4	FAM184B	1.45e-09
BW87	4_75966677	4	FAM184B	1.45e-09
BW87	4_75966698	4	FAM184B	1.45e-09
BW87	4_75966745	4	FAM184B	1.45e-09
BW87	4_75966771	4	FAM184B	1.45e-09
BW87	4_75966820	4	FAM184B	1.45e-09
BW87	4_75966822	4	FAM184B	1.45e-09
BW87	4_75966993	4	FAM184B	1.45e-09
BW87	4_75967054	4	FAM184B	1.45e-09
BW87	4_75969610	4	MED28	1.45e-09
BW87	4_73498188	4	ZCCHC4	1.91e-09
BW87	4_75992098	4	QDPR	2.22e-09
BW87	4_76825779	4	lncRNA	2.27e-09
BW87	4_76825779	4	gene:ENSGALG00000051421	2.27e-09
BW87	4_74936875	4	KCNIP4	2.52e-09
BW87	4_75964299	4	FAM184B	2.54e-09
BW87	4_74813602	4	KCNIP4	2.64e-09
BW87	4_74813648	4	KCNIP4	2.64e-09
BW87	4_74813783	4	KCNIP4	2.64e-09
BW87	4_74816421	4	KCNIP4	2.64e-09
BW87	4_74816856	4	KCNIP4	2.64e-09
BW87	4_74810672	4	KCNIP4	3.32e-09
BW87	4_75961608	4	FAM184B	3.49e-09
BW87	4_75964891	4	FAM184B	3.68e-09
BW87	4_75971906	4	LAP3	3.68e-09
BW87	4_75977098	4	LAP3	4.91e-09
BW87	4_74945632	4	KCNIP4	4.92e-09
BW87	4_75980368	4	LAP3	5.27e-09
BW87	4_75966857	4	FAM184B	5.61e-09
BW87	4_76151866	4	LDB2	6.06e-09
BW87	4_74945692	4	KCNIP4	6.36e-09
BW87	4_75979642	4	LAP3	6.7e-09
BW87	4_74945442	4	KCNIP4	6.97e-09
BW87	4_74943549	4	KCNIP4	7.79e-09
BW87	4_74943759	4	KCNIP4	7.79e-09
BW87	4_74944008	4	KCNIP4	7.79e-09
BW87	4_74944565	4	KCNIP4	7.79e-09
BW87	4_74944650	4	KCNIP4	7.79e-09
BW87	4_74944783	4	KCNIP4	7.79e-09
BW87	4_74944800	4	KCNIP4	7.79e-09
BW87	4_74944805	4	KCNIP4	7.79e-09
BW87	4_74944813	4	KCNIP4	7.79e-09
BW87	4_74945341	4	KCNIP4	7.79e-09
BW87	4_74945991	4	KCNIP4	7.79e-09
BW87	4_74937453	4	KCNIP4	7.9e-09
BW87	4_74937455	4	KCNIP4	7.9e-09
BW87	4_75973433	4	LAP3	8.52e-09
BW87	4_75966578	4	FAM184B	9.07e-09
BW87	4_76198263	4	LDB2	9.13e-09
BW87	4_76283524	4	LDB2	9.49e-09
BW87	4_75966928	4	FAM184B	1.01e-08
BW87	4_75966929	4	FAM184B	1.01e-08
BW87	4_75966934	4	FAM184B	1.01e-08
BW87	4_75966937	4	FAM184B	1.01e-08
BW87	4_74608086	4	lncRNA	1.11e-08
BW87	4_74608086	4	gene:ENSGALG00000051973	1.11e-08
BW87	4_74608509	4	lncRNA	1.11e-08
BW87	4_74608509	4	gene:ENSGALG00000051973	1.11e-08
BW87	4_74241974	4	lncRNA	1.32e-08
BW87	4_74241974	4	gene:ENSGALG00000046053	1.32e-08
BW87	4_75965801	4	FAM184B	1.36e-08
BW87	4_75971884	4	LAP3	1.55e-08
BW87	4_75974029	4	LAP3	1.55e-08
BW87	4_75888647	4	protein_coding	1.58e-08
BW87	4_75888647	4	NCAPG	1.58e-08
BW87	4_76164390	4	LDB2	1.6e-08
BW87	4_73398040	4	SEL1L3	1.76e-08
BW87	4_76324041	4	LDB2	2.23e-08
BW87	4_74937346	4	KCNIP4	2.27e-08
BW87	4_74937753	4	KCNIP4	2.27e-08
BW87	4_74937932	4	KCNIP4	2.27e-08
BW87	4_74938039	4	KCNIP4	2.27e-08
BW87	4_74938962	4	KCNIP4	2.27e-08
BW87	4_74811108	4	KCNIP4	2.4e-08
BW87	4_75845280	4	NCAPG	2.71e-08
BW87	4_75845280	4	LCORL	2.71e-08
BW87	4_75845680	4	NCAPG	2.71e-08
BW87	4_75845680	4	LCORL	2.71e-08
BW87	4_75845762	4	NCAPG	2.71e-08
BW87	4_75845762	4	LCORL	2.71e-08
BW87	4_75845820	4	NCAPG	2.71e-08
BW87	4_75845820	4	LCORL	2.71e-08
BW87	4_75845825	4	NCAPG	2.71e-08
BW87	4_75845825	4	LCORL	2.71e-08
BW87	4_75845878	4	NCAPG	2.71e-08
BW87	4_75845878	4	LCORL	2.71e-08
BW87	4_75845885	4	NCAPG	2.71e-08
BW87	4_75845885	4	LCORL	2.71e-08
BW87	4_75846189	4	NCAPG	2.71e-08
BW87	4_75846189	4	LCORL	2.71e-08
BW87	4_75860444	4	NCAPG	2.71e-08
BW87	4_75860444	4	LCORL	2.71e-08
BW87	4_75860454	4	NCAPG	2.71e-08
BW87	4_75860454	4	LCORL	2.71e-08
BW87	4_75860750	4	NCAPG	2.71e-08
BW87	4_75860750	4	LCORL	2.71e-08
BW87	4_75860788	4	NCAPG	2.71e-08
BW87	4_75860788	4	LCORL	2.71e-08
BW87	4_75885904	4	protein_coding	2.71e-08
BW87	4_75885904	4	NCAPG	2.71e-08
BW87	4_75886497	4	protein_coding	2.71e-08
BW87	4_75886497	4	NCAPG	2.71e-08
BW87	4_75886846	4	protein_coding	2.71e-08
BW87	4_75886846	4	NCAPG	2.71e-08
BW87	4_75886857	4	protein_coding	2.71e-08
BW87	4_75886857	4	NCAPG	2.71e-08
BW87	4_75971536	4	LAP3	2.74e-08
BW87	4_75971715	4	LAP3	2.74e-08
BW87	4_75974324	4	LAP3	2.74e-08
BW87	4_74802021	4	KCNIP4	2.75e-08
BW87	4_74803914	4	KCNIP4	2.75e-08
BW87	4_74804025	4	KCNIP4	2.75e-08
BW87	4_74804694	4	KCNIP4	2.75e-08
BW87	4_74805730	4	KCNIP4	2.75e-08
BW87	4_74806680	4	KCNIP4	2.75e-08
BW87	4_74807431	4	KCNIP4	2.75e-08
BW87	4_74810539	4	KCNIP4	2.75e-08
BW87	4_74810691	4	KCNIP4	2.75e-08
BW87	4_74810757	4	KCNIP4	2.75e-08
BW87	4_74810793	4	KCNIP4	2.75e-08
BW87	4_74810794	4	KCNIP4	2.75e-08
BW87	4_74810810	4	KCNIP4	2.75e-08
BW87	4_74810895	4	KCNIP4	2.75e-08
BW87	4_74810936	4	KCNIP4	2.75e-08
BW87	4_74810967	4	KCNIP4	2.75e-08
BW87	4_74811153	4	KCNIP4	2.75e-08
BW87	4_74811199	4	KCNIP4	2.75e-08
BW87	4_74811323	4	KCNIP4	2.75e-08
BW87	4_74811353	4	KCNIP4	2.75e-08
BW87	4_74811577	4	KCNIP4	2.75e-08
BW87	4_74811642	4	KCNIP4	2.75e-08
BW87	4_74811918	4	KCNIP4	2.75e-08
BW87	4_74812081	4	KCNIP4	2.75e-08
BW87	4_74812153	4	KCNIP4	2.75e-08
BW87	4_74812189	4	KCNIP4	2.75e-08
BW87	4_74812274	4	KCNIP4	2.75e-08
BW87	4_74812541	4	KCNIP4	2.75e-08
BW87	4_74812933	4	KCNIP4	2.75e-08
BW87	4_74812956	4	KCNIP4	2.75e-08
BW87	4_74812963	4	KCNIP4	2.75e-08
BW87	4_74812991	4	KCNIP4	2.75e-08
BW87	4_74813015	4	KCNIP4	2.75e-08
BW87	4_74813080	4	KCNIP4	2.75e-08
BW87	4_74813257	4	KCNIP4	2.75e-08
BW87	4_74814029	4	KCNIP4	2.75e-08
BW87	4_74815672	4	KCNIP4	2.75e-08
BW87	4_74816168	4	KCNIP4	2.75e-08
BW87	4_74818557	4	KCNIP4	2.75e-08
BW87	4_74807199	4	KCNIP4	2.83e-08
BW87	4_74943492	4	KCNIP4	3.27e-08
BW87	4_74943511	4	KCNIP4	3.27e-08
BW87	4_74943543	4	KCNIP4	3.27e-08
BW87	4_74943683	4	KCNIP4	3.27e-08
BW87	4_74946368	4	KCNIP4	3.27e-08
BW87	4_76131270	4	LDB2	3.31e-08
BW87	4_74605613	4	lncRNA	3.41e-08
BW87	4_74605613	4	gene:ENSGALG00000051973	3.41e-08
BW87	4_74605823	4	lncRNA	3.41e-08
BW87	4_74605823	4	gene:ENSGALG00000051973	3.41e-08
BW87	4_73581954	4	LGI2	3.68e-08
BW87	4_73498556	4	ZCCHC4	3.79e-08
BW87	4_73501569	4	ZCCHC4	3.79e-08
BW87	4_73179176	4	TBC1D19	3.89e-08
BW87	4_73176447	4	TBC1D19	3.89e-08
BW87	4_73175296	4	TBC1D19	3.89e-08
BW87	4_74811055	4	KCNIP4	3.97e-08
BW87	4_75888587	4	protein_coding	4.49e-08
BW87	4_75888587	4	NCAPG	4.49e-08
BW87	4_75575063	4	lncRNA	4.91e-08
BW87	4_75575063	4	gene:ENSGALG00000047093	4.91e-08
BW87	4_75575063	4	gene:ENSGALG00000047093	4.91e-08
BW87	4_73170499	4	TBC1D19	5.07e-08
BW87	4_74945257	4	KCNIP4	5.15e-08
BW87	4_74945259	4	KCNIP4	5.15e-08
BW87	4_75980436	4	LAP3	5.68e-08
BW87	4_75978368	4	LAP3	6.11e-08
BW87	4_75892127	4	protein_coding	6.88e-08
BW87	4_75892127	4	NCAPG	6.88e-08
BW87	4_75892129	4	protein_coding	6.88e-08
BW87	4_75892129	4	NCAPG	6.88e-08
BW87	4_76168109	4	LDB2	6.97e-08
BW87	4_75970627	4	MED28	7.04e-08
BW87	4_75969068	4	MED28	8.09e-08
BW87	4_75969104	4	MED28	8.09e-08
BW87	4_75969673	4	MED28	8.09e-08
BW87	4_75969768	4	MED28	8.09e-08
BW87	4_75969910	4	MED28	8.09e-08
BW87	4_75970246	4	MED28	8.09e-08
BW87	4_74002217	4	PPARGC1A	8.36e-08
BW87	4_76059224	4	LDB2	8.59e-08
BW87	4_76187023	4	LDB2	8.93e-08
BW87	4_74936930	4	KCNIP4	9.84e-08
BW87	4_74377893	4	protein_coding	1.06e-07
BW87	4_75856094	4	NCAPG	1.07e-07
BW87	4_75856094	4	LCORL	1.07e-07
BW87	4_73165463	4	TBC1D19	1.13e-07
BW87	4_73468305	4	lncRNA	1.18e-07
BW87	4_73468305	4	gene:ENSGALG00000049595	1.18e-07
BW87	4_75982437	4	LAP3	1.37e-07
BW87	4_75966151	4	FAM184B	1.41e-07
BW87	4_75962923	4	FAM184B	1.48e-07
BW87	4_75963043	4	FAM184B	1.48e-07
BW87	4_75964571	4	FAM184B	1.48e-07
BW87	4_75965162	4	FAM184B	1.48e-07
BW87	4_75968071	4	FAM184B	1.48e-07
BW87	4_75968071	4	MED28	1.48e-07
BW87	4_73236500	4	RBPJ	1.49e-07
BW87	4_73377415	4	SEL1L3	1.49e-07
BW87	4_76150663	4	LDB2	1.56e-07
BW87	4_75888368	4	protein_coding	1.59e-07
BW87	4_75888368	4	NCAPG	1.59e-07
BW87	4_74937959	4	KCNIP4	1.71e-07
BW87	4_73426151	4	SLC34A2	1.75e-07
BW87	4_74369917	4	protein_coding	1.78e-07
BW87	4_74370364	4	protein_coding	1.78e-07
BW87	4_74370371	4	protein_coding	1.78e-07
BW87	4_74372241	4	protein_coding	1.78e-07
BW87	4_74391289	4	protein_coding	1.78e-07
BW87	4_74394644	4	protein_coding	1.78e-07
BW87	4_74395306	4	protein_coding	1.78e-07
BW87	4_74396461	4	protein_coding	1.78e-07
BW87	4_75844716	4	NCAPG	1.81e-07
BW87	4_75844716	4	LCORL	1.81e-07
BW87	4_76114368	4	LDB2	1.94e-07
BW87	4_76114816	4	LDB2	1.94e-07
BW87	4_76115037	4	LDB2	1.94e-07
BW87	4_76115763	4	LDB2	1.94e-07
BW87	4_76116336	4	LDB2	1.94e-07
BW87	4_76116458	4	LDB2	1.94e-07
BW87	4_75892918	4	protein_coding	2.07e-07
BW87	4_75892918	4	NCAPG	2.07e-07
BW87	4_75964572	4	FAM184B	2.11e-07
BW87	4_75966051	4	FAM184B	2.11e-07
BW87	4_75966052	4	FAM184B	2.11e-07
BW87	4_75966108	4	FAM184B	2.11e-07
BW87	4_75966109	4	FAM184B	2.11e-07
BW87	4_75966191	4	FAM184B	2.11e-07
BW87	4_75966237	4	FAM184B	2.11e-07
BW87	4_75966304	4	FAM184B	2.11e-07
BW87	4_75966329	4	FAM184B	2.11e-07
BW87	4_75966338	4	FAM184B	2.11e-07
BW87	4_75966410	4	FAM184B	2.11e-07
BW87	4_75966433	4	FAM184B	2.11e-07
BW87	4_75966447	4	FAM184B	2.11e-07
BW87	4_75967396	4	FAM184B	2.11e-07
BW87	4_75128893	4	SLIT2	2.23e-07
BW87	4_75128893	4	lncRNA	2.23e-07
BW87	4_75128893	4	gene:ENSGALG00000054285	2.23e-07
BW87	4_76056429	4	LDB2	2.28e-07
BW87	4_76164072	4	LDB2	2.29e-07
BW87	4_75844114	4	NCAPG	2.35e-07
BW87	4_75844114	4	LCORL	2.35e-07
BW87	4_75844136	4	NCAPG	2.35e-07
BW87	4_75844136	4	LCORL	2.35e-07
BW87	4_75844163	4	NCAPG	2.35e-07
BW87	4_75844163	4	LCORL	2.35e-07
BW87	4_75844214	4	NCAPG	2.35e-07
BW87	4_75844214	4	LCORL	2.35e-07
BW87	4_75844248	4	NCAPG	2.35e-07
BW87	4_75844248	4	LCORL	2.35e-07
BW87	4_75844252	4	NCAPG	2.35e-07
BW87	4_75844252	4	LCORL	2.35e-07
BW87	4_75844505	4	NCAPG	2.35e-07
BW87	4_75844505	4	LCORL	2.35e-07
BW87	4_75844819	4	NCAPG	2.35e-07
BW87	4_75844819	4	LCORL	2.35e-07
BW87	4_75845025	4	NCAPG	2.35e-07
BW87	4_75845025	4	LCORL	2.35e-07
BW87	4_75845443	4	NCAPG	2.35e-07
BW87	4_75845443	4	LCORL	2.35e-07
BW87	4_75846582	4	NCAPG	2.35e-07
BW87	4_75846582	4	LCORL	2.35e-07
BW87	4_75847234	4	NCAPG	2.35e-07
BW87	4_75847234	4	LCORL	2.35e-07
BW87	4_75847774	4	NCAPG	2.35e-07
BW87	4_75847774	4	LCORL	2.35e-07
BW87	4_75847778	4	NCAPG	2.35e-07
BW87	4_75847778	4	LCORL	2.35e-07
BW87	4_75847942	4	NCAPG	2.35e-07
BW87	4_75847942	4	LCORL	2.35e-07
BW87	4_75847966	4	NCAPG	2.35e-07
BW87	4_75847966	4	LCORL	2.35e-07
BW87	4_75848135	4	NCAPG	2.35e-07
BW87	4_75848135	4	LCORL	2.35e-07
BW87	4_75848262	4	NCAPG	2.35e-07
BW87	4_75848262	4	LCORL	2.35e-07
BW87	4_75848437	4	NCAPG	2.35e-07
BW87	4_75848437	4	LCORL	2.35e-07
BW87	4_75848461	4	NCAPG	2.35e-07
BW87	4_75848461	4	LCORL	2.35e-07
BW87	4_75850186	4	NCAPG	2.35e-07
BW87	4_75850186	4	LCORL	2.35e-07
BW87	4_75850294	4	NCAPG	2.35e-07
BW87	4_75850294	4	LCORL	2.35e-07
BW87	4_75850352	4	NCAPG	2.35e-07
BW87	4_75850352	4	LCORL	2.35e-07
BW87	4_75852730	4	NCAPG	2.35e-07
BW87	4_75852730	4	LCORL	2.35e-07
BW87	4_75853897	4	NCAPG	2.35e-07
BW87	4_75853897	4	LCORL	2.35e-07
BW87	4_75858430	4	NCAPG	2.35e-07
BW87	4_75858430	4	LCORL	2.35e-07
BW87	4_75859113	4	NCAPG	2.35e-07
BW87	4_75859113	4	LCORL	2.35e-07
BW87	4_75859935	4	NCAPG	2.35e-07
BW87	4_75859935	4	LCORL	2.35e-07
BW87	4_75860032	4	NCAPG	2.35e-07
BW87	4_75860032	4	LCORL	2.35e-07
BW87	4_75860428	4	NCAPG	2.35e-07
BW87	4_75860428	4	LCORL	2.35e-07
BW87	4_75860436	4	NCAPG	2.35e-07
BW87	4_75860436	4	LCORL	2.35e-07
BW87	4_75862469	4	NCAPG	2.35e-07
BW87	4_75862469	4	LCORL	2.35e-07
BW87	4_75863014	4	NCAPG	2.35e-07
BW87	4_75863014	4	LCORL	2.35e-07
BW87	4_75863226	4	NCAPG	2.35e-07
BW87	4_75863226	4	LCORL	2.35e-07
BW87	4_75863766	4	NCAPG	2.35e-07
BW87	4_75863766	4	LCORL	2.35e-07
BW87	4_75864229	4	NCAPG	2.35e-07
BW87	4_75864229	4	LCORL	2.35e-07
BW87	4_75865927	4	NCAPG	2.35e-07
BW87	4_75865927	4	LCORL	2.35e-07
BW87	4_75865967	4	NCAPG	2.35e-07
BW87	4_75865967	4	LCORL	2.35e-07
BW87	4_75873717	4	NCAPG	2.35e-07
BW87	4_75874564	4	NCAPG	2.35e-07
BW87	4_75878256	4	NCAPG	2.35e-07
BW87	4_75878256	4	protein_coding	2.35e-07
BW87	4_75879646	4	NCAPG	2.35e-07
BW87	4_75879646	4	protein_coding	2.35e-07
BW87	4_75880935	4	NCAPG	2.35e-07
BW87	4_75880935	4	protein_coding	2.35e-07
BW87	4_75885963	4	NCAPG	2.35e-07
BW87	4_75885963	4	protein_coding	2.35e-07
BW87	4_75886289	4	NCAPG	2.35e-07
BW87	4_75886289	4	protein_coding	2.35e-07
BW87	4_75886492	4	NCAPG	2.35e-07
BW87	4_75886492	4	protein_coding	2.35e-07
BW87	4_75886521	4	NCAPG	2.35e-07
BW87	4_75886521	4	protein_coding	2.35e-07
BW87	4_75886538	4	NCAPG	2.35e-07
BW87	4_75886538	4	protein_coding	2.35e-07
BW87	4_75886539	4	NCAPG	2.35e-07
BW87	4_75886539	4	protein_coding	2.35e-07
BW87	4_75886793	4	NCAPG	2.35e-07
BW87	4_75886793	4	protein_coding	2.35e-07
BW87	4_75887546	4	NCAPG	2.35e-07
BW87	4_75887546	4	protein_coding	2.35e-07
BW87	4_75887931	4	NCAPG	2.35e-07
BW87	4_75887931	4	protein_coding	2.35e-07
BW87	4_75889513	4	NCAPG	2.35e-07
BW87	4_75889513	4	protein_coding	2.35e-07
BW87	4_75891704	4	NCAPG	2.35e-07
BW87	4_75891704	4	protein_coding	2.35e-07
BW87	4_75891850	4	NCAPG	2.35e-07
BW87	4_75891850	4	protein_coding	2.35e-07
BW87	4_75892069	4	NCAPG	2.35e-07
BW87	4_75892069	4	protein_coding	2.35e-07
BW87	4_75893782	4	NCAPG	2.35e-07
BW87	4_75893782	4	protein_coding	2.35e-07
BW87	4_75963345	4	FAM184B	2.35e-07
BW87	4_75963486	4	FAM184B	2.35e-07
BW87	4_75963599	4	FAM184B	2.35e-07
BW87	4_75963753	4	FAM184B	2.35e-07
BW87	4_75963763	4	FAM184B	2.35e-07
BW87	4_75963802	4	FAM184B	2.35e-07
BW87	4_75963926	4	FAM184B	2.35e-07
BW87	4_75964295	4	FAM184B	2.35e-07
BW87	4_75964308	4	FAM184B	2.35e-07
BW87	4_75965517	4	FAM184B	2.35e-07
BW87	4_75965555	4	FAM184B	2.35e-07
BW87	4_75967776	4	FAM184B	2.35e-07
BW87	4_75967776	4	MED28	2.35e-07
BW87	4_75968379	4	FAM184B	2.35e-07
BW87	4_75968379	4	MED28	2.35e-07
BW87	4_75969300	4	MED28	2.35e-07
BW87	4_75973935	4	LAP3	2.35e-07
BW87	4_75848326	4	NCAPG	2.4e-07
BW87	4_75848326	4	LCORL	2.4e-07
BW87	4_75975267	4	LAP3	2.41e-07
BW87	4_75975337	4	LAP3	2.41e-07
BW87	4_75975787	4	LAP3	2.41e-07
BW87	4_74369655	4	protein_coding	2.44e-07
BW87	4_74369670	4	protein_coding	2.44e-07
BW87	4_74396738	4	protein_coding	2.5e-07
BW87	4_74396739	4	protein_coding	2.5e-07
BW87	4_74948889	4	PACRGL	2.55e-07
BW87	4_75888466	4	NCAPG	2.66e-07
BW87	4_75888466	4	protein_coding	2.66e-07
BW87	4_73799712	4	lncRNA	2.76e-07
BW87	4_73799712	4	gene:ENSGALG00000048868	2.76e-07
BW87	4_73799712	4	gene:ENSGALG00000048868	2.76e-07
BW87	4_75873904	4	NCAPG	2.79e-07
BW87	4_75874024	4	NCAPG	2.79e-07
BW87	4_75875283	4	NCAPG	2.79e-07
BW87	4_75875396	4	NCAPG	2.79e-07
BW87	4_75875727	4	NCAPG	2.79e-07
BW87	4_75876374	4	NCAPG	2.79e-07
BW87	4_75876374	4	protein_coding	2.79e-07
BW87	4_75876416	4	NCAPG	2.79e-07
BW87	4_75876416	4	protein_coding	2.79e-07
BW87	4_75876461	4	NCAPG	2.79e-07
BW87	4_75876461	4	protein_coding	2.79e-07
BW87	4_75879583	4	NCAPG	2.79e-07
BW87	4_75879583	4	protein_coding	2.79e-07
BW87	4_75880305	4	NCAPG	2.79e-07
BW87	4_75880305	4	protein_coding	2.79e-07
BW87	4_75970663	4	MED28	2.79e-07
BW87	4_76534618	4	PROM1	2.84e-07
BW87	4_75968570	4	MED28	2.85e-07
BW87	4_76151121	4	LDB2	3.05e-07
BW87	4_76074810	4	LDB2	3.07e-07
BW87	4_76187342	4	LDB2	3.09e-07
BW87	4_74769470	4	KCNIP4	3.16e-07
BW87	4_76474695	4	TAPT1	3.22e-07
BW87	4_74539388	4	lncRNA	3.38e-07
BW87	4_74539388	4	gene:ENSGALG00000054975	3.38e-07
BW87	4_74539388	4	gene:ENSGALG00000054975	3.38e-07
BW87	4_76199732	4	LDB2	3.42e-07
BW87	4_76201265	4	LDB2	3.42e-07
BW87	4_73161256	4	TBC1D19	3.44e-07
BW87	4_73161289	4	TBC1D19	3.44e-07
BW87	4_76054307	4	LDB2	3.51e-07
BW87	4_73401114	4	SEL1L3	3.66e-07
BW87	4_73401218	4	SEL1L3	3.66e-07
BW87	4_73405056	4	SEL1L3	3.66e-07
BW87	4_73405226	4	SEL1L3	3.66e-07
BW87	4_74862187	4	KCNIP4	3.95e-07
BW87	4_73237643	4	RBPJ	4.17e-07
BW87	4_73496513	4	ZCCHC4	4.26e-07
BW87	4_75886651	4	NCAPG	4.44e-07
BW87	4_75886651	4	protein_coding	4.44e-07
BW87	4_76203424	4	LDB2	4.44e-07
BW87	4_76203462	4	LDB2	4.44e-07
BW87	4_76203861	4	LDB2	4.44e-07
BW87	4_73391255	4	SEL1L3	4.88e-07
BW87	4_73391492	4	SEL1L3	4.88e-07
BW87	4_74941463	4	KCNIP4	4.89e-07
BW87	4_74942205	4	KCNIP4	4.89e-07
BW87	4_74942461	4	KCNIP4	4.89e-07
BW87	4_75968703	4	MED28	4.91e-07
BW87	4_76144980	4	LDB2	5e-07
BW87	4_75165331	4	SLIT2	5.06e-07
BW87	4_75165430	4	SLIT2	5.06e-07
BW87	4_76114249	4	LDB2	5.22e-07
BW87	4_76114264	4	LDB2	5.22e-07
BW87	4_76114286	4	LDB2	5.22e-07
BW87	4_76114287	4	LDB2	5.22e-07
BW87	4_73234718	4	RBPJ	5.37e-07
BW87	4_73236662	4	RBPJ	5.37e-07
BW87	4_73397152	4	SEL1L3	5.65e-07
BW87	4_74778865	4	KCNIP4	5.7e-07
BW87	4_75107072	4	SLIT2	5.72e-07
BW87	4_75107140	4	SLIT2	5.72e-07
BW87	4_75107662	4	SLIT2	5.72e-07
BW87	4_75109477	4	SLIT2	5.72e-07
BW87	4_75109698	4	SLIT2	5.72e-07
BW87	4_75109808	4	SLIT2	5.72e-07
BW87	4_75110531	4	SLIT2	5.72e-07
BW87	4_74944475	4	KCNIP4	5.81e-07
BW87	4_74944498	4	KCNIP4	5.81e-07
BW87	4_74944589	4	KCNIP4	5.81e-07
BW87	4_74944620	4	KCNIP4	5.81e-07
BW87	4_74944623	4	KCNIP4	5.81e-07
BW87	4_74944630	4	KCNIP4	5.81e-07
BW87	4_74944651	4	KCNIP4	5.81e-07
BW87	4_74944726	4	KCNIP4	5.81e-07
BW87	4_74951680	4	PACRGL	5.97e-07
BW87	4_74951763	4	PACRGL	5.97e-07
BW87	4_74951826	4	PACRGL	5.97e-07
BW87	4_74951966	4	PACRGL	5.97e-07
BW87	4_74952035	4	PACRGL	5.97e-07
BW87	4_75978803	4	LAP3	6.53e-07
