# Supplementary material for: Genome-wide association analysis identify candidate genes for feed efficiency and growth traits in Wenchang chickens
Source: BMC Genomics. 2024 Jun 28;25:645. doi: 10.1186/s12864-024-10559-w (PMC11212279; doi:10.1186/s12864-024-10559-w)
Supplement: Supplementary file 4 — Supplementary Material 4 [file 12864_2024_10559_MOESM4_ESM.xlsx]

## Sheet: Sheet1
	N	ADFI	ADG	RFI
Wenchang chickens	1532	82.52±13.86	18.66±4.35	0.47±13.47
white feather broilers	1671	150.39±16.69	89.50±13.69	-0.43±7.27
