# Supplementary material for: Genome-wide association analysis identify candidate genes for feed efficiency and growth traits in Wenchang chickens
Source: BMC Genomics. 2024 Jun 28;25:645. doi: 10.1186/s12864-024-10559-w (PMC11212279; doi:10.1186/s12864-024-10559-w)
Supplement: Supplementary file 5 — Supplementary Material 5 [file 12864_2024_10559_MOESM5_ESM.xlsx]

## Sheet: Sheet1
Trait	Position	GGA	Gene	p
BW113	4_75971941	4	LAP3	3.02e-24
BW113	4_75971755	4	LAP3	8.48e-22
BW113	4_75971617	4	LAP3	1.82e-20
BW113	4_75974422	4	LAP3	2.01e-20
BW113	4_75971373	4	LAP3	2.15e-20
BW113	4_75976997	4	LAP3	2.54e-18
BW113	4_75977001	4	LAP3	2.54e-18
BW113	4_75977013	4	LAP3	2.54e-18
BW113	4_75974673	4	LAP3	1.08e-17
BW113	4_74768255	4	KCNIP4	1.81e-16
BW113	4_75886144	4	NCAPG	6.04e-16
BW113	4_75886144	4	protein_coding	6.04e-16
BW113	4_75873564	4	NCAPG	8e-16
BW113	4_75873639	4	NCAPG	8e-16
BW113	4_75884996	4	NCAPG	8e-16
BW113	4_75886188	4	NCAPG	8e-16
BW113	4_75884996	4	protein_coding	8e-16
BW113	4_75886188	4	protein_coding	8e-16
BW113	4_75974796	4	LAP3	4.98e-15
BW113	4_75974808	4	LAP3	4.98e-15
BW113	4_75971279	4	LAP3	1.01e-14
BW113	4_75971584	4	LAP3	1.01e-14
BW113	4_75865202	4	NCAPG	1.34e-14
BW113	4_75865557	4	NCAPG	1.34e-14
BW113	4_75865789	4	NCAPG	1.34e-14
BW113	4_75865922	4	NCAPG	1.34e-14
BW113	4_75865936	4	NCAPG	1.34e-14
BW113	4_75870903	4	NCAPG	1.34e-14
BW113	4_75871052	4	NCAPG	1.34e-14
BW113	4_75865202	4	LCORL	1.34e-14
BW113	4_75865557	4	LCORL	1.34e-14
BW113	4_75865789	4	LCORL	1.34e-14
BW113	4_75865922	4	LCORL	1.34e-14
BW113	4_75865936	4	LCORL	1.34e-14
BW113	4_75887813	4	NCAPG	1.4e-14
BW113	4_75887887	4	NCAPG	1.4e-14
BW113	4_75891466	4	NCAPG	1.4e-14
BW113	4_75891485	4	NCAPG	1.4e-14
BW113	4_75891983	4	NCAPG	1.4e-14
BW113	4_75887813	4	protein_coding	1.4e-14
BW113	4_75887887	4	protein_coding	1.4e-14
BW113	4_75891466	4	protein_coding	1.4e-14
BW113	4_75891485	4	protein_coding	1.4e-14
BW113	4_75891983	4	protein_coding	1.4e-14
BW113	4_75860347	4	NCAPG	1.61e-14
BW113	4_75860462	4	NCAPG	1.61e-14
BW113	4_75860504	4	NCAPG	1.61e-14
BW113	4_75864413	4	NCAPG	1.61e-14
BW113	4_75864444	4	NCAPG	1.61e-14
BW113	4_75873411	4	NCAPG	1.61e-14
BW113	4_75860347	4	LCORL	1.61e-14
BW113	4_75860462	4	LCORL	1.61e-14
BW113	4_75860504	4	LCORL	1.61e-14
BW113	4_75864413	4	LCORL	1.61e-14
BW113	4_75864444	4	LCORL	1.61e-14
BW113	4_75892279	4	NCAPG	2.28e-14
BW113	4_75893061	4	NCAPG	2.28e-14
BW113	4_75892279	4	protein_coding	2.28e-14
BW113	4_75893061	4	protein_coding	2.28e-14
BW113	4_75972211	4	LAP3	3.33e-14
BW113	4_75889716	4	NCAPG	4.19e-14
BW113	4_75889896	4	NCAPG	4.19e-14
BW113	4_75889919	4	NCAPG	4.19e-14
BW113	4_75890242	4	NCAPG	4.19e-14
BW113	4_75890592	4	NCAPG	4.19e-14
BW113	4_75889716	4	protein_coding	4.19e-14
BW113	4_75889896	4	protein_coding	4.19e-14
BW113	4_75889919	4	protein_coding	4.19e-14
BW113	4_75890242	4	protein_coding	4.19e-14
BW113	4_75890592	4	protein_coding	4.19e-14
BW113	4_75892516	4	NCAPG	4.23e-14
BW113	4_75892516	4	protein_coding	4.23e-14
BW113	4_75973314	4	LAP3	4.49e-14
BW113	4_75973331	4	LAP3	4.49e-14
BW113	4_75890279	4	NCAPG	4.51e-14
BW113	4_75890279	4	protein_coding	4.51e-14
BW113	4_75861347	4	NCAPG	5.24e-14
BW113	4_75861384	4	NCAPG	5.24e-14
BW113	4_75861385	4	NCAPG	5.24e-14
BW113	4_75861386	4	NCAPG	5.24e-14
BW113	4_75861509	4	NCAPG	5.24e-14
BW113	4_75861517	4	NCAPG	5.24e-14
BW113	4_75861577	4	NCAPG	5.24e-14
BW113	4_75861995	4	NCAPG	5.24e-14
BW113	4_75861997	4	NCAPG	5.24e-14
BW113	4_75862006	4	NCAPG	5.24e-14
BW113	4_75862143	4	NCAPG	5.24e-14
BW113	4_75862145	4	NCAPG	5.24e-14
BW113	4_75862209	4	NCAPG	5.24e-14
BW113	4_75862238	4	NCAPG	5.24e-14
BW113	4_75864326	4	NCAPG	5.24e-14
BW113	4_75864792	4	NCAPG	5.24e-14
BW113	4_75883093	4	NCAPG	5.24e-14
BW113	4_75892787	4	NCAPG	5.24e-14
BW113	4_75892809	4	NCAPG	5.24e-14
BW113	4_75893027	4	NCAPG	5.24e-14
BW113	4_75893037	4	NCAPG	5.24e-14
BW113	4_75861347	4	LCORL	5.24e-14
BW113	4_75861384	4	LCORL	5.24e-14
BW113	4_75861385	4	LCORL	5.24e-14
BW113	4_75861386	4	LCORL	5.24e-14
BW113	4_75861509	4	LCORL	5.24e-14
BW113	4_75861517	4	LCORL	5.24e-14
BW113	4_75861577	4	LCORL	5.24e-14
BW113	4_75861995	4	LCORL	5.24e-14
BW113	4_75861997	4	LCORL	5.24e-14
BW113	4_75862006	4	LCORL	5.24e-14
BW113	4_75862143	4	LCORL	5.24e-14
BW113	4_75862145	4	LCORL	5.24e-14
BW113	4_75862209	4	LCORL	5.24e-14
BW113	4_75862238	4	LCORL	5.24e-14
BW113	4_75864326	4	LCORL	5.24e-14
BW113	4_75864792	4	LCORL	5.24e-14
BW113	4_75883093	4	protein_coding	5.24e-14
BW113	4_75892787	4	protein_coding	5.24e-14
BW113	4_75892809	4	protein_coding	5.24e-14
BW113	4_75893027	4	protein_coding	5.24e-14
BW113	4_75893037	4	protein_coding	5.24e-14
BW113	4_75861825	4	NCAPG	6.4e-14
BW113	4_75861825	4	LCORL	6.4e-14
BW113	4_75892462	4	NCAPG	6.83e-14
BW113	4_75892472	4	NCAPG	6.83e-14
BW113	4_75892462	4	protein_coding	6.83e-14
BW113	4_75892472	4	protein_coding	6.83e-14
BW113	4_75861480	4	NCAPG	6.99e-14
BW113	4_75861480	4	LCORL	6.99e-14
BW113	4_75861379	4	NCAPG	1.18e-13
BW113	4_75861379	4	LCORL	1.18e-13
BW113	4_75971197	4	LAP3	1.19e-13
BW113	4_75972718	4	LAP3	1.19e-13
BW113	4_75972720	4	LAP3	1.19e-13
BW113	4_75972754	4	LAP3	1.19e-13
BW113	4_75973256	4	LAP3	1.19e-13
BW113	4_75974200	4	LAP3	1.19e-13
BW113	4_75974157	4	LAP3	2.59e-13
BW113	4_75857408	4	NCAPG	4.76e-13
BW113	4_75857408	4	LCORL	4.76e-13
BW113	4_75969223	4	MED28	6.45e-13
BW113	4_75965349	4	FAM184B	6.71e-13
BW113	4_75965850	4	FAM184B	6.71e-13
BW113	4_75965863	4	FAM184B	6.71e-13
BW113	4_75966348	4	FAM184B	6.71e-13
BW113	4_75966671	4	FAM184B	6.71e-13
BW113	4_75966677	4	FAM184B	6.71e-13
BW113	4_75966698	4	FAM184B	6.71e-13
BW113	4_75966745	4	FAM184B	6.71e-13
BW113	4_75966771	4	FAM184B	6.71e-13
BW113	4_75966820	4	FAM184B	6.71e-13
BW113	4_75966822	4	FAM184B	6.71e-13
BW113	4_75966993	4	FAM184B	6.71e-13
BW113	4_75967054	4	FAM184B	6.71e-13
BW113	4_75969610	4	MED28	6.71e-13
BW113	4_75889805	4	NCAPG	6.95e-13
BW113	4_75889805	4	protein_coding	6.95e-13
BW113	4_75961608	4	FAM184B	8.02e-13
BW113	4_75967009	4	FAM184B	9.82e-13
BW113	4_75967033	4	FAM184B	9.82e-13
BW113	4_75976967	4	LAP3	1.03e-12
BW113	4_75856194	4	NCAPG	1.39e-12
BW113	4_75856402	4	NCAPG	1.39e-12
BW113	4_75856660	4	NCAPG	1.39e-12
BW113	4_75860254	4	NCAPG	1.39e-12
BW113	4_75856194	4	LCORL	1.39e-12
BW113	4_75856402	4	LCORL	1.39e-12
BW113	4_75856660	4	LCORL	1.39e-12
BW113	4_75860254	4	LCORL	1.39e-12
BW113	4_74962137	4	PACRGL	1.61e-12
BW113	4_75966857	4	FAM184B	1.9e-12
BW113	4_75876885	4	NCAPG	2.38e-12
BW113	4_75876885	4	protein_coding	2.38e-12
BW113	4_75964299	4	FAM184B	2.38e-12
BW113	4_75971884	4	LAP3	3.33e-12
BW113	4_75974029	4	LAP3	3.33e-12
BW113	4_75855935	4	NCAPG	4.51e-12
BW113	4_75859657	4	NCAPG	4.51e-12
BW113	4_75859714	4	NCAPG	4.51e-12
BW113	4_75859851	4	NCAPG	4.51e-12
BW113	4_75859875	4	NCAPG	4.51e-12
BW113	4_75859914	4	NCAPG	4.51e-12
BW113	4_75859921	4	NCAPG	4.51e-12
BW113	4_75859931	4	NCAPG	4.51e-12
BW113	4_75855935	4	LCORL	4.51e-12
BW113	4_75859657	4	LCORL	4.51e-12
BW113	4_75859714	4	LCORL	4.51e-12
BW113	4_75859851	4	LCORL	4.51e-12
BW113	4_75859875	4	LCORL	4.51e-12
BW113	4_75859914	4	LCORL	4.51e-12
BW113	4_75859921	4	LCORL	4.51e-12
BW113	4_75859931	4	LCORL	4.51e-12
BW113	4_75979642	4	LAP3	4.78e-12
BW113	4_75966578	4	FAM184B	7.9e-12
BW113	4_75965801	4	FAM184B	8.36e-12
BW113	4_75966928	4	FAM184B	1.04e-11
BW113	4_75966929	4	FAM184B	1.04e-11
BW113	4_75966934	4	FAM184B	1.04e-11
BW113	4_75966937	4	FAM184B	1.04e-11
BW113	4_75860637	4	NCAPG	1.21e-11
BW113	4_75860637	4	LCORL	1.21e-11
BW113	4_75861372	4	NCAPG	1.3e-11
BW113	4_75861372	4	LCORL	1.3e-11
BW113	4_75976528	4	LAP3	1.86e-11
BW113	4_75977098	4	LAP3	2.84e-11
BW113	4_75980464	4	LAP3	3.13e-11
BW113	4_75980528	4	LAP3	3.13e-11
BW113	4_74539388	4	lncRNA	3.21e-11
BW113	4_74539388	4	gene:ENSGALG00000054975	3.21e-11
BW113	4_74539388	4	gene:ENSGALG00000054975	3.21e-11
BW113	4_74937346	4	KCNIP4	3.3e-11
BW113	4_74937753	4	KCNIP4	3.3e-11
BW113	4_74937932	4	KCNIP4	3.3e-11
BW113	4_74938039	4	KCNIP4	3.3e-11
BW113	4_74938962	4	KCNIP4	3.3e-11
BW113	4_75971536	4	LAP3	3.61e-11
BW113	4_75971715	4	LAP3	3.61e-11
BW113	4_75974324	4	LAP3	3.61e-11
BW113	4_75969068	4	MED28	6.5e-11
BW113	4_75969104	4	MED28	6.5e-11
BW113	4_75969673	4	MED28	6.5e-11
BW113	4_75969768	4	MED28	6.5e-11
BW113	4_75969910	4	MED28	6.5e-11
BW113	4_75970246	4	MED28	6.5e-11
BW113	4_75970627	4	MED28	1.19e-10
BW113	4_74945692	4	KCNIP4	1.46e-10
BW113	4_75978368	4	LAP3	1.53e-10
BW113	4_75972027	4	LAP3	1.8e-10
BW113	4_74945632	4	KCNIP4	2.03e-10
BW113	4_74937453	4	KCNIP4	2.06e-10
BW113	4_74937455	4	KCNIP4	2.06e-10
BW113	4_75973433	4	LAP3	2.14e-10
BW113	4_75966151	4	FAM184B	2.2e-10
BW113	4_75888587	4	NCAPG	2.36e-10
BW113	4_75888587	4	protein_coding	2.36e-10
BW113	4_75980447	4	LAP3	2.7e-10
BW113	4_75964572	4	FAM184B	2.73e-10
BW113	4_75966051	4	FAM184B	2.73e-10
BW113	4_75966052	4	FAM184B	2.73e-10
BW113	4_75966108	4	FAM184B	2.73e-10
BW113	4_75966109	4	FAM184B	2.73e-10
BW113	4_75966191	4	FAM184B	2.73e-10
BW113	4_75966237	4	FAM184B	2.73e-10
BW113	4_75966304	4	FAM184B	2.73e-10
BW113	4_75966329	4	FAM184B	2.73e-10
BW113	4_75966338	4	FAM184B	2.73e-10
BW113	4_75966410	4	FAM184B	2.73e-10
BW113	4_75966433	4	FAM184B	2.73e-10
BW113	4_75966447	4	FAM184B	2.73e-10
BW113	4_75967396	4	FAM184B	2.73e-10
BW113	4_76164390	4	LDB2	2.75e-10
BW113	4_74943549	4	KCNIP4	2.85e-10
BW113	4_74943759	4	KCNIP4	2.85e-10
BW113	4_74944008	4	KCNIP4	2.85e-10
BW113	4_74944565	4	KCNIP4	2.85e-10
BW113	4_74944650	4	KCNIP4	2.85e-10
BW113	4_74944783	4	KCNIP4	2.85e-10
BW113	4_74944800	4	KCNIP4	2.85e-10
BW113	4_74944805	4	KCNIP4	2.85e-10
BW113	4_74944813	4	KCNIP4	2.85e-10
BW113	4_74945341	4	KCNIP4	2.85e-10
BW113	4_74945991	4	KCNIP4	2.85e-10
BW113	4_74945442	4	KCNIP4	2.97e-10
BW113	4_75888647	4	NCAPG	3.77e-10
BW113	4_75888647	4	protein_coding	3.77e-10
BW113	4_75980499	4	LAP3	3.99e-10
BW113	4_74813687	4	KCNIP4	4.29e-10
BW113	4_75962923	4	FAM184B	5.24e-10
BW113	4_75963043	4	FAM184B	5.24e-10
BW113	4_75964571	4	FAM184B	5.24e-10
BW113	4_75965162	4	FAM184B	5.24e-10
BW113	4_75968071	4	FAM184B	5.24e-10
BW113	4_75968071	4	MED28	5.24e-10
BW113	4_75964891	4	FAM184B	7.17e-10
BW113	4_75971906	4	LAP3	7.17e-10
BW113	4_74608086	4	lncRNA	7.64e-10
BW113	4_74608509	4	lncRNA	7.64e-10
BW113	4_74608086	4	gene:ENSGALG00000051973	7.64e-10
BW113	4_74608509	4	gene:ENSGALG00000051973	7.64e-10
BW113	4_76283524	4	LDB2	7.82e-10
BW113	4_75980368	4	LAP3	7.93e-10
BW113	4_75992098	4	QDPR	1.04e-09
BW113	4_74813602	4	KCNIP4	1.48e-09
BW113	4_74813648	4	KCNIP4	1.48e-09
BW113	4_74813783	4	KCNIP4	1.48e-09
BW113	4_74816421	4	KCNIP4	1.48e-09
BW113	4_74816856	4	KCNIP4	1.48e-09
BW113	4_76131270	4	LDB2	1.84e-09
BW113	4_75970663	4	MED28	1.85e-09
BW113	4_76825779	4	lncRNA	1.88e-09
BW113	4_76825779	4	gene:ENSGALG00000051421	1.88e-09
BW113	4_75968570	4	MED28	2.04e-09
BW113	4_74936875	4	KCNIP4	2.45e-09
BW113	4_73395903	4	SEL1L3	2.55e-09
BW113	4_74369917	4	protein_coding	2.55e-09
BW113	4_74370364	4	protein_coding	2.55e-09
BW113	4_74370371	4	protein_coding	2.55e-09
BW113	4_74372241	4	protein_coding	2.55e-09
BW113	4_74391289	4	protein_coding	2.55e-09
BW113	4_74394644	4	protein_coding	2.55e-09
BW113	4_74395306	4	protein_coding	2.55e-09
BW113	4_74396461	4	protein_coding	2.55e-09
BW113	4_74605613	4	lncRNA	2.62e-09
BW113	4_74605823	4	lncRNA	2.62e-09
BW113	4_74605613	4	gene:ENSGALG00000051973	2.62e-09
BW113	4_74605823	4	gene:ENSGALG00000051973	2.62e-09
BW113	4_74369655	4	protein_coding	2.64e-09
BW113	4_74369670	4	protein_coding	2.64e-09
BW113	4_76059224	4	LDB2	2.81e-09
BW113	4_75954038	4	FAM184B	3.12e-09
BW113	4_75954347	4	FAM184B	3.12e-09
BW113	4_75954364	4	FAM184B	3.12e-09
BW113	4_75954410	4	FAM184B	3.12e-09
BW113	4_75954457	4	FAM184B	3.12e-09
BW113	4_75954463	4	FAM184B	3.12e-09
BW113	4_75954487	4	FAM184B	3.12e-09
BW113	4_75954721	4	FAM184B	3.12e-09
BW113	4_75954741	4	FAM184B	3.12e-09
BW113	4_75954754	4	FAM184B	3.12e-09
BW113	4_74810672	4	KCNIP4	3.15e-09
BW113	4_75856094	4	NCAPG	3.17e-09
BW113	4_75856094	4	LCORL	3.17e-09
BW113	4_76151866	4	LDB2	3.24e-09
BW113	4_75575063	4	lncRNA	3.51e-09
BW113	4_75575063	4	gene:ENSGALG00000047093	3.51e-09
BW113	4_75575063	4	gene:ENSGALG00000047093	3.51e-09
BW113	4_76150663	4	LDB2	3.95e-09
BW113	4_75955077	4	FAM184B	4.95e-09
BW113	4_75966590	4	FAM184B	4.98e-09
BW113	4_76056429	4	LDB2	7.93e-09
BW113	4_76764379	4	C1QTNF7	7.98e-09
BW113	4_74377893	4	protein_coding	8.23e-09
BW113	4_74802021	4	KCNIP4	8.79e-09
BW113	4_74803914	4	KCNIP4	8.79e-09
BW113	4_74804025	4	KCNIP4	8.79e-09
BW113	4_74804694	4	KCNIP4	8.79e-09
BW113	4_74805730	4	KCNIP4	8.79e-09
BW113	4_74806680	4	KCNIP4	8.79e-09
BW113	4_74807431	4	KCNIP4	8.79e-09
BW113	4_74810539	4	KCNIP4	8.79e-09
BW113	4_74810691	4	KCNIP4	8.79e-09
BW113	4_74810757	4	KCNIP4	8.79e-09
BW113	4_74810793	4	KCNIP4	8.79e-09
BW113	4_74810794	4	KCNIP4	8.79e-09
BW113	4_74810810	4	KCNIP4	8.79e-09
BW113	4_74810895	4	KCNIP4	8.79e-09
BW113	4_74810936	4	KCNIP4	8.79e-09
BW113	4_74810967	4	KCNIP4	8.79e-09
BW113	4_74811153	4	KCNIP4	8.79e-09
BW113	4_74811199	4	KCNIP4	8.79e-09
BW113	4_74811323	4	KCNIP4	8.79e-09
BW113	4_74811353	4	KCNIP4	8.79e-09
BW113	4_74811577	4	KCNIP4	8.79e-09
BW113	4_74811642	4	KCNIP4	8.79e-09
BW113	4_74811918	4	KCNIP4	8.79e-09
BW113	4_74812081	4	KCNIP4	8.79e-09
BW113	4_74812153	4	KCNIP4	8.79e-09
BW113	4_74812189	4	KCNIP4	8.79e-09
BW113	4_74812274	4	KCNIP4	8.79e-09
BW113	4_74812541	4	KCNIP4	8.79e-09
BW113	4_74812933	4	KCNIP4	8.79e-09
BW113	4_74812956	4	KCNIP4	8.79e-09
BW113	4_74812963	4	KCNIP4	8.79e-09
BW113	4_74812991	4	KCNIP4	8.79e-09
BW113	4_74813015	4	KCNIP4	8.79e-09
BW113	4_74813080	4	KCNIP4	8.79e-09
BW113	4_74813257	4	KCNIP4	8.79e-09
BW113	4_74814029	4	KCNIP4	8.79e-09
BW113	4_74815672	4	KCNIP4	8.79e-09
BW113	4_74816168	4	KCNIP4	8.79e-09
BW113	4_74818557	4	KCNIP4	8.79e-09
BW113	4_74951741	4	PACRGL	9.32e-09
BW113	4_74951807	4	PACRGL	9.32e-09
BW113	4_74952018	4	PACRGL	9.32e-09
BW113	4_74811108	4	KCNIP4	1.06e-08
BW113	4_74241974	4	lncRNA	1.13e-08
BW113	4_74241974	4	gene:ENSGALG00000046053	1.13e-08
BW113	4_74811055	4	KCNIP4	1.14e-08
BW113	4_76164072	4	LDB2	1.15e-08
BW113	4_76054307	4	LDB2	1.18e-08
BW113	4_75888368	4	NCAPG	1.23e-08
BW113	4_75888368	4	protein_coding	1.23e-08
BW113	4_75231984	4	lncRNA	1.35e-08
BW113	4_75231984	4	gene:ENSGALG00000043073	1.35e-08
BW113	4_75231984	4	gene:ENSGALG00000043073	1.35e-08
BW113	4_75982222	4	LAP3	1.4e-08
BW113	4_76198263	4	LDB2	1.42e-08
BW113	4_74807199	4	KCNIP4	1.45e-08
BW113	4_74940025	4	KCNIP4	1.47e-08
BW113	4_74940701	4	KCNIP4	1.47e-08
BW113	4_74941018	4	KCNIP4	1.47e-08
BW113	4_74941036	4	KCNIP4	1.47e-08
BW113	4_74948858	4	PACRGL	1.47e-08
BW113	4_74950690	4	PACRGL	1.47e-08
BW113	4_74956515	4	PACRGL	1.47e-08
BW113	4_74956563	4	PACRGL	1.47e-08
BW113	4_74956919	4	PACRGL	1.47e-08
BW113	4_74957007	4	PACRGL	1.47e-08
BW113	4_74960173	4	PACRGL	1.47e-08
BW113	4_74960238	4	PACRGL	1.47e-08
BW113	4_74960739	4	PACRGL	1.47e-08
BW113	4_74960918	4	PACRGL	1.47e-08
BW113	4_74960976	4	PACRGL	1.47e-08
BW113	4_75570804	4	lncRNA	1.51e-08
BW113	4_75572055	4	lncRNA	1.51e-08
BW113	4_75572362	4	lncRNA	1.51e-08
BW113	4_75573985	4	lncRNA	1.51e-08
BW113	4_75570804	4	gene:ENSGALG00000047093	1.51e-08
BW113	4_75572055	4	gene:ENSGALG00000047093	1.51e-08
BW113	4_75572362	4	gene:ENSGALG00000047093	1.51e-08
BW113	4_75573985	4	gene:ENSGALG00000047093	1.51e-08
BW113	4_75572055	4	gene:ENSGALG00000047093	1.51e-08
BW113	4_75572362	4	gene:ENSGALG00000047093	1.51e-08
BW113	4_75573985	4	gene:ENSGALG00000047093	1.51e-08
BW113	4_75888466	4	NCAPG	1.56e-08
BW113	4_75888466	4	protein_coding	1.56e-08
BW113	4_74544556	4	lncRNA	1.58e-08
BW113	4_74545074	4	lncRNA	1.58e-08
BW113	4_74547620	4	lncRNA	1.58e-08
BW113	4_74549354	4	lncRNA	1.58e-08
BW113	4_74549379	4	lncRNA	1.58e-08
BW113	4_74549581	4	lncRNA	1.58e-08
BW113	4_74549677	4	lncRNA	1.58e-08
BW113	4_74549742	4	lncRNA	1.58e-08
BW113	4_74549776	4	lncRNA	1.58e-08
BW113	4_74550336	4	lncRNA	1.58e-08
BW113	4_74550540	4	lncRNA	1.58e-08
BW113	4_74551055	4	lncRNA	1.58e-08
BW113	4_74551104	4	lncRNA	1.58e-08
BW113	4_74551145	4	lncRNA	1.58e-08
BW113	4_74551452	4	lncRNA	1.58e-08
BW113	4_74544556	4	gene:ENSGALG00000054975	1.58e-08
BW113	4_74545074	4	gene:ENSGALG00000054975	1.58e-08
BW113	4_74547620	4	gene:ENSGALG00000054975	1.58e-08
BW113	4_74549354	4	gene:ENSGALG00000054975	1.58e-08
BW113	4_74549379	4	gene:ENSGALG00000054975	1.58e-08
BW113	4_74549581	4	gene:ENSGALG00000054975	1.58e-08
BW113	4_74549677	4	gene:ENSGALG00000054975	1.58e-08
BW113	4_74549742	4	gene:ENSGALG00000054975	1.58e-08
BW113	4_74549776	4	gene:ENSGALG00000054975	1.58e-08
BW113	4_74550336	4	gene:ENSGALG00000054975	1.58e-08
BW113	4_74550540	4	gene:ENSGALG00000054975	1.58e-08
BW113	4_74551055	4	gene:ENSGALG00000054975	1.58e-08
BW113	4_74551104	4	gene:ENSGALG00000054975	1.58e-08
BW113	4_74551145	4	gene:ENSGALG00000054975	1.58e-08
BW113	4_74551452	4	gene:ENSGALG00000054975	1.58e-08
BW113	4_74544556	4	gene:ENSGALG00000054975	1.58e-08
BW113	4_74545074	4	gene:ENSGALG00000054975	1.58e-08
BW113	4_74547620	4	gene:ENSGALG00000054975	1.58e-08
BW113	4_74549354	4	gene:ENSGALG00000054975	1.58e-08
BW113	4_74549379	4	gene:ENSGALG00000054975	1.58e-08
BW113	4_74549581	4	gene:ENSGALG00000054975	1.58e-08
BW113	4_74549677	4	gene:ENSGALG00000054975	1.58e-08
BW113	4_74549742	4	gene:ENSGALG00000054975	1.58e-08
BW113	4_74549776	4	gene:ENSGALG00000054975	1.58e-08
BW113	4_74550336	4	gene:ENSGALG00000054975	1.58e-08
BW113	4_74550540	4	gene:ENSGALG00000054975	1.58e-08
BW113	4_74551055	4	gene:ENSGALG00000054975	1.58e-08
BW113	4_74551104	4	gene:ENSGALG00000054975	1.58e-08
BW113	4_74551145	4	gene:ENSGALG00000054975	1.58e-08
BW113	4_74551452	4	gene:ENSGALG00000054975	1.58e-08
BW113	4_74544556	4	gene:ENSGALG00000054975	1.58e-08
BW113	4_74545074	4	gene:ENSGALG00000054975	1.58e-08
BW113	4_74547620	4	gene:ENSGALG00000054975	1.58e-08
BW113	4_74549354	4	gene:ENSGALG00000054975	1.58e-08
BW113	4_74549379	4	gene:ENSGALG00000054975	1.58e-08
BW113	4_74549581	4	gene:ENSGALG00000054975	1.58e-08
BW113	4_74549677	4	gene:ENSGALG00000054975	1.58e-08
BW113	4_74549742	4	gene:ENSGALG00000054975	1.58e-08
BW113	4_74549776	4	gene:ENSGALG00000054975	1.58e-08
BW113	4_74550336	4	gene:ENSGALG00000054975	1.58e-08
BW113	4_74550540	4	gene:ENSGALG00000054975	1.58e-08
BW113	4_74551055	4	gene:ENSGALG00000054975	1.58e-08
BW113	4_74551104	4	gene:ENSGALG00000054975	1.58e-08
BW113	4_74551145	4	gene:ENSGALG00000054975	1.58e-08
BW113	4_74551452	4	gene:ENSGALG00000054975	1.58e-08
BW113	4_76330595	4	LDB2	1.61e-08
BW113	4_76120805	4	LDB2	1.62e-08
BW113	4_75845280	4	NCAPG	1.63e-08
BW113	4_75845680	4	NCAPG	1.63e-08
BW113	4_75845762	4	NCAPG	1.63e-08
BW113	4_75845820	4	NCAPG	1.63e-08
BW113	4_75845825	4	NCAPG	1.63e-08
BW113	4_75845878	4	NCAPG	1.63e-08
BW113	4_75845885	4	NCAPG	1.63e-08
BW113	4_75846189	4	NCAPG	1.63e-08
BW113	4_75860444	4	NCAPG	1.63e-08
BW113	4_75860454	4	NCAPG	1.63e-08
BW113	4_75860750	4	NCAPG	1.63e-08
BW113	4_75860788	4	NCAPG	1.63e-08
BW113	4_75885904	4	NCAPG	1.63e-08
BW113	4_75886497	4	NCAPG	1.63e-08
BW113	4_75886846	4	NCAPG	1.63e-08
BW113	4_75886857	4	NCAPG	1.63e-08
BW113	4_75845280	4	LCORL	1.63e-08
BW113	4_75845680	4	LCORL	1.63e-08
BW113	4_75845762	4	LCORL	1.63e-08
BW113	4_75845820	4	LCORL	1.63e-08
BW113	4_75845825	4	LCORL	1.63e-08
BW113	4_75845878	4	LCORL	1.63e-08
BW113	4_75845885	4	LCORL	1.63e-08
BW113	4_75846189	4	LCORL	1.63e-08
BW113	4_75860444	4	LCORL	1.63e-08
BW113	4_75860454	4	LCORL	1.63e-08
BW113	4_75860750	4	LCORL	1.63e-08
BW113	4_75860788	4	LCORL	1.63e-08
BW113	4_75885904	4	protein_coding	1.63e-08
BW113	4_75886497	4	protein_coding	1.63e-08
BW113	4_75886846	4	protein_coding	1.63e-08
BW113	4_75886857	4	protein_coding	1.63e-08
BW113	4_74551397	4	lncRNA	1.71e-08
BW113	4_74551397	4	gene:ENSGALG00000054975	1.71e-08
BW113	4_74551397	4	gene:ENSGALG00000054975	1.71e-08
BW113	4_74551397	4	gene:ENSGALG00000054975	1.71e-08
BW113	4_75873904	4	NCAPG	1.84e-08
BW113	4_75874024	4	NCAPG	1.84e-08
BW113	4_75875283	4	NCAPG	1.84e-08
BW113	4_75875396	4	NCAPG	1.84e-08
BW113	4_75875727	4	NCAPG	1.84e-08
BW113	4_75876374	4	NCAPG	1.84e-08
BW113	4_75876416	4	NCAPG	1.84e-08
BW113	4_75876461	4	NCAPG	1.84e-08
BW113	4_75879583	4	NCAPG	1.84e-08
BW113	4_75880305	4	NCAPG	1.84e-08
BW113	4_75876374	4	protein_coding	1.84e-08
BW113	4_75876416	4	protein_coding	1.84e-08
BW113	4_75876461	4	protein_coding	1.84e-08
BW113	4_75879583	4	protein_coding	1.84e-08
BW113	4_75880305	4	protein_coding	1.84e-08
BW113	4_76203424	4	LDB2	2.05e-08
BW113	4_76203462	4	LDB2	2.05e-08
BW113	4_76203861	4	LDB2	2.05e-08
BW113	4_74546359	4	lncRNA	2.26e-08
BW113	4_74546359	4	gene:ENSGALG00000054975	2.26e-08
BW113	4_74546359	4	gene:ENSGALG00000054975	2.26e-08
BW113	4_74546359	4	gene:ENSGALG00000054975	2.26e-08
BW113	4_74936930	4	KCNIP4	2.35e-08
BW113	4_75115805	4	SLIT2	2.51e-08
BW113	4_75116240	4	SLIT2	2.51e-08
BW113	4_75118120	4	SLIT2	2.51e-08
BW113	4_75118654	4	SLIT2	2.51e-08
BW113	4_75975267	4	LAP3	2.61e-08
BW113	4_75975337	4	LAP3	2.61e-08
BW113	4_75975787	4	LAP3	2.61e-08
BW113	4_75977490	4	LAP3	2.64e-08
BW113	4_76534618	4	PROM1	2.68e-08
BW113	4_73666742	4	SOD3	2.73e-08
BW113	4_75970696	4	MED28	2.74e-08
BW113	4_75980436	4	LAP3	2.74e-08
BW113	4_75107072	4	SLIT2	2.77e-08
BW113	4_75107140	4	SLIT2	2.77e-08
BW113	4_75107662	4	SLIT2	2.77e-08
BW113	4_75109477	4	SLIT2	2.77e-08
BW113	4_75109698	4	SLIT2	2.77e-08
BW113	4_75109808	4	SLIT2	2.77e-08
BW113	4_75110531	4	SLIT2	2.77e-08
BW113	4_75848326	4	NCAPG	2.83e-08
BW113	4_75848326	4	LCORL	2.83e-08
BW113	4_74549204	4	lncRNA	3.09e-08
BW113	4_74549210	4	lncRNA	3.09e-08
BW113	4_74549204	4	gene:ENSGALG00000054975	3.09e-08
BW113	4_74549210	4	gene:ENSGALG00000054975	3.09e-08
BW113	4_74549204	4	gene:ENSGALG00000054975	3.09e-08
BW113	4_74549210	4	gene:ENSGALG00000054975	3.09e-08
BW113	4_74549204	4	gene:ENSGALG00000054975	3.09e-08
BW113	4_74549210	4	gene:ENSGALG00000054975	3.09e-08
BW113	4_75968703	4	MED28	3.13e-08
BW113	4_75892918	4	NCAPG	3.23e-08
BW113	4_75892918	4	protein_coding	3.23e-08
BW113	4_76168109	4	LDB2	3.23e-08
BW113	4_74549140	4	lncRNA	3.42e-08
BW113	4_74549140	4	gene:ENSGALG00000054975	3.42e-08
BW113	4_74549140	4	gene:ENSGALG00000054975	3.42e-08
BW113	4_74549140	4	gene:ENSGALG00000054975	3.42e-08
BW113	4_75887879	4	NCAPG	3.45e-08
BW113	4_75887948	4	NCAPG	3.45e-08
BW113	4_75888381	4	NCAPG	3.45e-08
BW113	4_75887879	4	protein_coding	3.45e-08
BW113	4_75887948	4	protein_coding	3.45e-08
BW113	4_75888381	4	protein_coding	3.45e-08
BW113	4_75981494	4	LAP3	3.48e-08
BW113	4_76187023	4	LDB2	3.55e-08
BW113	4_75982437	4	LAP3	3.58e-08
BW113	4_76298527	4	LDB2	3.58e-08
BW113	4_75118532	4	SLIT2	3.67e-08
BW113	4_75118600	4	SLIT2	3.67e-08
BW113	4_75118894	4	SLIT2	3.67e-08
BW113	4_76079029	4	LDB2	3.87e-08
BW113	4_74943492	4	KCNIP4	3.95e-08
BW113	4_74943511	4	KCNIP4	3.95e-08
BW113	4_74943543	4	KCNIP4	3.95e-08
BW113	4_74943683	4	KCNIP4	3.95e-08
BW113	4_74946368	4	KCNIP4	3.95e-08
BW113	4_76187342	4	LDB2	4e-08
BW113	4_74396738	4	protein_coding	4.22e-08
BW113	4_74396739	4	protein_coding	4.22e-08
BW113	4_76115392	4	LDB2	4.28e-08
BW113	4_76055724	4	LDB2	4.51e-08
BW113	4_74943009	4	KCNIP4	4.65e-08
BW113	4_74944587	4	KCNIP4	4.65e-08
BW113	4_74945257	4	KCNIP4	4.7e-08
BW113	4_74945259	4	KCNIP4	4.7e-08
BW113	4_75908553	4	NCAPG	4.84e-08
BW113	4_75844114	4	NCAPG	4.94e-08
BW113	4_75844136	4	NCAPG	4.94e-08
BW113	4_75844163	4	NCAPG	4.94e-08
BW113	4_75844214	4	NCAPG	4.94e-08
BW113	4_75844248	4	NCAPG	4.94e-08
BW113	4_75844252	4	NCAPG	4.94e-08
BW113	4_75844505	4	NCAPG	4.94e-08
BW113	4_75844819	4	NCAPG	4.94e-08
BW113	4_75845025	4	NCAPG	4.94e-08
BW113	4_75845443	4	NCAPG	4.94e-08
BW113	4_75846582	4	NCAPG	4.94e-08
BW113	4_75847234	4	NCAPG	4.94e-08
BW113	4_75847774	4	NCAPG	4.94e-08
BW113	4_75847778	4	NCAPG	4.94e-08
BW113	4_75847942	4	NCAPG	4.94e-08
BW113	4_75847966	4	NCAPG	4.94e-08
BW113	4_75848135	4	NCAPG	4.94e-08
BW113	4_75848262	4	NCAPG	4.94e-08
BW113	4_75848437	4	NCAPG	4.94e-08
BW113	4_75848461	4	NCAPG	4.94e-08
BW113	4_75850186	4	NCAPG	4.94e-08
BW113	4_75850294	4	NCAPG	4.94e-08
BW113	4_75850352	4	NCAPG	4.94e-08
BW113	4_75852730	4	NCAPG	4.94e-08
BW113	4_75853897	4	NCAPG	4.94e-08
BW113	4_75858430	4	NCAPG	4.94e-08
BW113	4_75859113	4	NCAPG	4.94e-08
BW113	4_75859935	4	NCAPG	4.94e-08
BW113	4_75860032	4	NCAPG	4.94e-08
BW113	4_75860428	4	NCAPG	4.94e-08
BW113	4_75860436	4	NCAPG	4.94e-08
BW113	4_75862469	4	NCAPG	4.94e-08
BW113	4_75863014	4	NCAPG	4.94e-08
BW113	4_75863226	4	NCAPG	4.94e-08
BW113	4_75863766	4	NCAPG	4.94e-08
BW113	4_75864229	4	NCAPG	4.94e-08
BW113	4_75865927	4	NCAPG	4.94e-08
BW113	4_75865967	4	NCAPG	4.94e-08
BW113	4_75873717	4	NCAPG	4.94e-08
BW113	4_75874564	4	NCAPG	4.94e-08
BW113	4_75878256	4	NCAPG	4.94e-08
BW113	4_75879646	4	NCAPG	4.94e-08
BW113	4_75880935	4	NCAPG	4.94e-08
BW113	4_75885963	4	NCAPG	4.94e-08
BW113	4_75886289	4	NCAPG	4.94e-08
BW113	4_75886492	4	NCAPG	4.94e-08
BW113	4_75886521	4	NCAPG	4.94e-08
BW113	4_75886538	4	NCAPG	4.94e-08
BW113	4_75886539	4	NCAPG	4.94e-08
BW113	4_75886793	4	NCAPG	4.94e-08
BW113	4_75887546	4	NCAPG	4.94e-08
BW113	4_75887931	4	NCAPG	4.94e-08
BW113	4_75889513	4	NCAPG	4.94e-08
BW113	4_75891704	4	NCAPG	4.94e-08
BW113	4_75891850	4	NCAPG	4.94e-08
BW113	4_75892069	4	NCAPG	4.94e-08
BW113	4_75893782	4	NCAPG	4.94e-08
BW113	4_75844114	4	LCORL	4.94e-08
BW113	4_75844136	4	LCORL	4.94e-08
BW113	4_75844163	4	LCORL	4.94e-08
BW113	4_75844214	4	LCORL	4.94e-08
BW113	4_75844248	4	LCORL	4.94e-08
BW113	4_75844252	4	LCORL	4.94e-08
BW113	4_75844505	4	LCORL	4.94e-08
BW113	4_75844819	4	LCORL	4.94e-08
BW113	4_75845025	4	LCORL	4.94e-08
BW113	4_75845443	4	LCORL	4.94e-08
BW113	4_75846582	4	LCORL	4.94e-08
BW113	4_75847234	4	LCORL	4.94e-08
BW113	4_75847774	4	LCORL	4.94e-08
BW113	4_75847778	4	LCORL	4.94e-08
BW113	4_75847942	4	LCORL	4.94e-08
BW113	4_75847966	4	LCORL	4.94e-08
BW113	4_75848135	4	LCORL	4.94e-08
BW113	4_75848262	4	LCORL	4.94e-08
BW113	4_75848437	4	LCORL	4.94e-08
BW113	4_75848461	4	LCORL	4.94e-08
BW113	4_75850186	4	LCORL	4.94e-08
BW113	4_75850294	4	LCORL	4.94e-08
BW113	4_75850352	4	LCORL	4.94e-08
BW113	4_75852730	4	LCORL	4.94e-08
BW113	4_75853897	4	LCORL	4.94e-08
BW113	4_75858430	4	LCORL	4.94e-08
BW113	4_75859113	4	LCORL	4.94e-08
BW113	4_75859935	4	LCORL	4.94e-08
BW113	4_75860032	4	LCORL	4.94e-08
BW113	4_75860428	4	LCORL	4.94e-08
BW113	4_75860436	4	LCORL	4.94e-08
BW113	4_75862469	4	LCORL	4.94e-08
BW113	4_75863014	4	LCORL	4.94e-08
BW113	4_75863226	4	LCORL	4.94e-08
BW113	4_75863766	4	LCORL	4.94e-08
BW113	4_75864229	4	LCORL	4.94e-08
BW113	4_75865927	4	LCORL	4.94e-08
BW113	4_75865967	4	LCORL	4.94e-08
BW113	4_75878256	4	protein_coding	4.94e-08
BW113	4_75879646	4	protein_coding	4.94e-08
BW113	4_75880935	4	protein_coding	4.94e-08
BW113	4_75885963	4	protein_coding	4.94e-08
BW113	4_75886289	4	protein_coding	4.94e-08
BW113	4_75886492	4	protein_coding	4.94e-08
BW113	4_75886521	4	protein_coding	4.94e-08
BW113	4_75886538	4	protein_coding	4.94e-08
BW113	4_75886539	4	protein_coding	4.94e-08
BW113	4_75886793	4	protein_coding	4.94e-08
BW113	4_75887546	4	protein_coding	4.94e-08
BW113	4_75887931	4	protein_coding	4.94e-08
BW113	4_75889513	4	protein_coding	4.94e-08
BW113	4_75891704	4	protein_coding	4.94e-08
BW113	4_75891850	4	protein_coding	4.94e-08
BW113	4_75892069	4	protein_coding	4.94e-08
BW113	4_75893782	4	protein_coding	4.94e-08
BW113	4_75963345	4	FAM184B	4.94e-08
BW113	4_75963486	4	FAM184B	4.94e-08
BW113	4_75963599	4	FAM184B	4.94e-08
BW113	4_75963753	4	FAM184B	4.94e-08
BW113	4_75963763	4	FAM184B	4.94e-08
BW113	4_75963802	4	FAM184B	4.94e-08
BW113	4_75963926	4	FAM184B	4.94e-08
BW113	4_75964295	4	FAM184B	4.94e-08
BW113	4_75964308	4	FAM184B	4.94e-08
BW113	4_75965517	4	FAM184B	4.94e-08
BW113	4_75965555	4	FAM184B	4.94e-08
BW113	4_75967776	4	FAM184B	4.94e-08
BW113	4_75968379	4	FAM184B	4.94e-08
BW113	4_75967776	4	MED28	4.94e-08
BW113	4_75968379	4	MED28	4.94e-08
BW113	4_75969300	4	MED28	4.94e-08
BW113	4_75973935	4	LAP3	4.94e-08
BW113	4_76284553	4	LDB2	5.05e-08
BW113	4_76474695	4	TAPT1	5.07e-08
BW113	4_75893447	4	NCAPG	5.09e-08
BW113	4_75893447	4	protein_coding	5.09e-08
BW113	4_74945541	4	KCNIP4	5.21e-08
BW113	4_75892127	4	NCAPG	5.44e-08
BW113	4_75892129	4	NCAPG	5.44e-08
BW113	4_75892127	4	protein_coding	5.44e-08
BW113	4_75892129	4	protein_coding	5.44e-08
BW113	4_74937959	4	KCNIP4	6.08e-08
BW113	4_75883987	4	NCAPG	6.17e-08
BW113	4_75884009	4	NCAPG	6.17e-08
BW113	4_75884485	4	NCAPG	6.17e-08
BW113	4_75884668	4	NCAPG	6.17e-08
BW113	4_75886036	4	NCAPG	6.17e-08
BW113	4_75886412	4	NCAPG	6.17e-08
BW113	4_75883987	4	protein_coding	6.17e-08
BW113	4_75884009	4	protein_coding	6.17e-08
BW113	4_75884485	4	protein_coding	6.17e-08
BW113	4_75884668	4	protein_coding	6.17e-08
BW113	4_75886036	4	protein_coding	6.17e-08
BW113	4_75886412	4	protein_coding	6.17e-08
BW113	4_75975301	4	LAP3	6.37e-08
BW113	4_76120434	4	LDB2	6.54e-08
BW113	4_76120472	4	LDB2	6.54e-08
BW113	4_76120525	4	LDB2	6.54e-08
BW113	4_74397152	4	protein_coding	6.58e-08
BW113	4_75982244	4	LAP3	6.62e-08
BW113	4_75128893	4	SLIT2	7.48e-08
BW113	4_75128893	4	lncRNA	7.48e-08
BW113	4_75128893	4	gene:ENSGALG00000054285	7.48e-08
BW113	4_75886651	4	NCAPG	7.7e-08
BW113	4_75886651	4	protein_coding	7.7e-08
BW113	4_76826263	4	lncRNA	7.96e-08
BW113	4_76826263	4	gene:ENSGALG00000051421	7.96e-08
BW113	4_74773269	4	KCNIP4	8.4e-08
BW113	4_74774466	4	KCNIP4	8.4e-08
BW113	4_74774783	4	KCNIP4	8.4e-08
BW113	4_74775513	4	KCNIP4	8.4e-08
BW113	4_74775908	4	KCNIP4	8.4e-08
BW113	4_74776639	4	KCNIP4	8.4e-08
BW113	4_74778423	4	KCNIP4	8.4e-08
BW113	4_74778566	4	KCNIP4	8.4e-08
BW113	4_74778623	4	KCNIP4	8.4e-08
BW113	4_74778709	4	KCNIP4	8.4e-08
BW113	4_74778758	4	KCNIP4	8.4e-08
BW113	4_74779156	4	KCNIP4	8.4e-08
BW113	4_74779594	4	KCNIP4	8.4e-08
BW113	4_74779629	4	KCNIP4	8.4e-08
BW113	4_74779690	4	KCNIP4	8.4e-08
BW113	4_74779701	4	KCNIP4	8.4e-08
BW113	4_74779763	4	KCNIP4	8.4e-08
BW113	4_74779846	4	KCNIP4	8.4e-08
BW113	4_74779860	4	KCNIP4	8.4e-08
BW113	4_74779896	4	KCNIP4	8.4e-08
BW113	4_74786668	4	KCNIP4	8.4e-08
BW113	4_74790001	4	KCNIP4	8.4e-08
BW113	4_74791756	4	KCNIP4	8.4e-08
BW113	4_74794023	4	KCNIP4	8.4e-08
BW113	4_74796793	4	KCNIP4	8.4e-08
BW113	4_74799694	4	KCNIP4	8.4e-08
BW113	4_74800555	4	KCNIP4	8.4e-08
BW113	4_74800607	4	KCNIP4	8.4e-08
BW113	4_74803480	4	KCNIP4	8.4e-08
BW113	4_74804043	4	KCNIP4	8.4e-08
BW113	4_74805668	4	KCNIP4	8.4e-08
BW113	4_74806401	4	KCNIP4	8.4e-08
BW113	4_74817108	4	KCNIP4	8.4e-08
BW113	4_76324041	4	LDB2	8.46e-08
BW113	4_75796282	4	NCAPG	8.63e-08
BW113	4_75896607	4	NCAPG	8.98e-08
BW113	4_74553030	4	lncRNA	9.02e-08
BW113	4_74553030	4	gene:ENSGALG00000054975	9.02e-08
BW113	4_74553030	4	gene:ENSGALG00000054975	9.02e-08
BW113	4_76826232	4	lncRNA	9.03e-08
BW113	4_76826324	4	lncRNA	9.03e-08
BW113	4_76826232	4	gene:ENSGALG00000051421	9.03e-08
BW113	4_76826324	4	gene:ENSGALG00000051421	9.03e-08
BW113	4_75844716	4	NCAPG	9.58e-08
BW113	4_75844716	4	LCORL	9.58e-08
BW113	4_75963190	4	FAM184B	9.83e-08
BW113	4_75963217	4	FAM184B	9.83e-08
BW113	4_76150776	4	LDB2	9.87e-08
BW113	4_76150833	4	LDB2	9.87e-08
BW113	4_76151128	4	LDB2	9.87e-08
BW113	4_75975372	4	LAP3	1.05e-07
BW113	4_75975378	4	LAP3	1.05e-07
BW113	4_76559941	4	PROM1	1.07e-07
BW113	4_76204241	4	LDB2	1.13e-07
BW113	4_74798580	4	KCNIP4	1.14e-07
BW113	4_74943359	4	KCNIP4	1.17e-07
BW113	4_74943403	4	KCNIP4	1.17e-07
BW113	4_75977672	4	LAP3	1.24e-07
BW113	4_74856903	4	KCNIP4	1.27e-07
BW113	4_74856910	4	KCNIP4	1.27e-07
BW113	4_76192459	4	LDB2	1.28e-07
BW113	4_76169763	4	LDB2	1.3e-07
BW113	4_76169768	4	LDB2	1.3e-07
BW113	4_74769184	4	KCNIP4	1.31e-07
BW113	4_75970316	4	MED28	1.32e-07
BW113	4_76120168	4	LDB2	1.43e-07
BW113	4_76120265	4	LDB2	1.43e-07
BW113	4_76120431	4	LDB2	1.43e-07
BW113	4_76144980	4	LDB2	1.52e-07
BW113	4_75763665	4	NCAPG	1.54e-07
BW113	4_76199732	4	LDB2	1.6e-07
BW113	4_76201265	4	LDB2	1.6e-07
BW113	4_75823197	4	NCAPG	1.67e-07
BW113	4_75823197	4	LCORL	1.67e-07
BW113	4_76516925	4	PROM1	1.68e-07
BW113	4_76535090	4	PROM1	1.68e-07
BW113	4_76151121	4	LDB2	1.7e-07
BW113	4_76128346	4	LDB2	1.75e-07
BW113	4_76128352	4	LDB2	1.75e-07
BW113	4_76128411	4	LDB2	1.75e-07
BW113	4_76128454	4	LDB2	1.75e-07
BW113	4_76128456	4	LDB2	1.75e-07
BW113	4_75891905	4	NCAPG	1.77e-07
BW113	4_75891922	4	NCAPG	1.77e-07
BW113	4_75891929	4	NCAPG	1.77e-07
BW113	4_75891905	4	protein_coding	1.77e-07
BW113	4_75891922	4	protein_coding	1.77e-07
BW113	4_75891929	4	protein_coding	1.77e-07
BW113	4_76133615	4	LDB2	1.8e-07
BW113	4_75953211	4	FAM184B	1.82e-07
BW113	4_76192418	4	LDB2	1.83e-07
BW113	4_75997590	4	QDPR	1.94e-07
BW113	4_74944475	4	KCNIP4	1.96e-07
BW113	4_74944498	4	KCNIP4	1.96e-07
BW113	4_74944589	4	KCNIP4	1.96e-07
BW113	4_74944620	4	KCNIP4	1.96e-07
BW113	4_74944623	4	KCNIP4	1.96e-07
BW113	4_74944630	4	KCNIP4	1.96e-07
BW113	4_74944651	4	KCNIP4	1.96e-07
BW113	4_74944726	4	KCNIP4	1.96e-07
BW113	4_76825125	4	lncRNA	1.98e-07
BW113	4_76825327	4	lncRNA	1.98e-07
BW113	4_76825125	4	gene:ENSGALG00000051421	1.98e-07
BW113	4_76825327	4	gene:ENSGALG00000051421	1.98e-07
BW113	4_76894277	4	lncRNA	2e-07
BW113	4_76894277	4	gene:ENSGALG00000047842	2e-07
BW113	4_76894277	4	gene:ENSGALG00000047842	2e-07
BW113	4_76174113	4	LDB2	2.02e-07
BW113	4_77193610	4	lncRNA	2.06e-07
BW113	4_77193633	4	lncRNA	2.06e-07
BW113	4_77193610	4	gene:ENSGALG00000048977	2.06e-07
BW113	4_77193633	4	gene:ENSGALG00000048977	2.06e-07
BW113	4_74002217	4	PPARGC1A	2.07e-07
BW113	4_74859161	4	KCNIP4	2.07e-07
BW113	4_75110058	4	SLIT2	2.07e-07
BW113	4_76057575	4	LDB2	2.12e-07
BW113	4_76057581	4	LDB2	2.12e-07
BW113	4_76057746	4	LDB2	2.12e-07
BW113	4_76058475	4	LDB2	2.12e-07
BW113	4_75892599	4	NCAPG	2.19e-07
BW113	4_75892599	4	protein_coding	2.19e-07
BW113	4_73377415	4	SEL1L3	2.2e-07
BW113	4_74856453	4	KCNIP4	2.23e-07
BW113	4_74856724	4	KCNIP4	2.23e-07
BW113	4_74856779	4	KCNIP4	2.23e-07
BW113	4_74857284	4	KCNIP4	2.23e-07
BW113	4_74857993	4	KCNIP4	2.23e-07
BW113	4_74858119	4	KCNIP4	2.23e-07
BW113	4_74858450	4	KCNIP4	2.23e-07
BW113	4_74858548	4	KCNIP4	2.23e-07
BW113	4_74858782	4	KCNIP4	2.23e-07
BW113	4_74289856	4	lncRNA	2.29e-07
BW113	4_74289856	4	gene:ENSGALG00000051573	2.29e-07
BW113	4_76825652	4	lncRNA	2.32e-07
BW113	4_76825682	4	lncRNA	2.32e-07
BW113	4_76825735	4	lncRNA	2.32e-07
BW113	4_76825652	4	gene:ENSGALG00000051421	2.32e-07
BW113	4_76825682	4	gene:ENSGALG00000051421	2.32e-07
BW113	4_76825735	4	gene:ENSGALG00000051421	2.32e-07
BW113	4_75118924	4	SLIT2	2.33e-07
BW113	4_76646378	4	BST1	2.33e-07
BW113	4_75823288	4	NCAPG	2.34e-07
BW113	4_75824288	4	NCAPG	2.34e-07
BW113	4_75824309	4	NCAPG	2.34e-07
BW113	4_75824325	4	NCAPG	2.34e-07
BW113	4_75824406	4	NCAPG	2.34e-07
BW113	4_75824429	4	NCAPG	2.34e-07
BW113	4_75824625	4	NCAPG	2.34e-07
BW113	4_75825105	4	NCAPG	2.34e-07
BW113	4_75827911	4	NCAPG	2.34e-07
BW113	4_75828548	4	NCAPG	2.34e-07
BW113	4_75829810	4	NCAPG	2.34e-07
BW113	4_75829813	4	NCAPG	2.34e-07
BW113	4_75829846	4	NCAPG	2.34e-07
BW113	4_75830238	4	NCAPG	2.34e-07
BW113	4_75830253	4	NCAPG	2.34e-07
BW113	4_75831320	4	NCAPG	2.34e-07
BW113	4_75831386	4	NCAPG	2.34e-07
BW113	4_75831608	4	NCAPG	2.34e-07
BW113	4_75831817	4	NCAPG	2.34e-07
BW113	4_75832290	4	NCAPG	2.34e-07
BW113	4_75823288	4	LCORL	2.34e-07
BW113	4_75824288	4	LCORL	2.34e-07
BW113	4_75824309	4	LCORL	2.34e-07
BW113	4_75824325	4	LCORL	2.34e-07
BW113	4_75824406	4	LCORL	2.34e-07
BW113	4_75824429	4	LCORL	2.34e-07
BW113	4_75824625	4	LCORL	2.34e-07
BW113	4_75825105	4	LCORL	2.34e-07
BW113	4_75827911	4	LCORL	2.34e-07
BW113	4_75828548	4	LCORL	2.34e-07
BW113	4_75829810	4	LCORL	2.34e-07
BW113	4_75829813	4	LCORL	2.34e-07
BW113	4_75829846	4	LCORL	2.34e-07
BW113	4_75830238	4	LCORL	2.34e-07
BW113	4_75830253	4	LCORL	2.34e-07
BW113	4_75831320	4	LCORL	2.34e-07
BW113	4_75831386	4	LCORL	2.34e-07
BW113	4_75831608	4	LCORL	2.34e-07
BW113	4_75831817	4	LCORL	2.34e-07
BW113	4_75832290	4	LCORL	2.34e-07
BW113	4_75165331	4	SLIT2	2.35e-07
BW113	4_75165430	4	SLIT2	2.35e-07
BW113	4_74769470	4	KCNIP4	2.37e-07
BW113	4_75895529	4	NCAPG	2.38e-07
BW113	4_76247042	4	LDB2	2.59e-07
BW113	4_74002253	4	PPARGC1A	2.62e-07
BW113	4_74093214	4	PPARGC1A	2.69e-07
BW113	4_76128980	4	LDB2	2.76e-07
BW113	4_76128984	4	LDB2	2.76e-07
BW113	4_76129389	4	LDB2	2.76e-07
BW113	4_76130229	4	LDB2	2.76e-07
BW113	4_76130515	4	LDB2	2.76e-07
BW113	4_76133372	4	LDB2	2.76e-07
BW113	4_76139552	4	LDB2	2.76e-07
BW113	4_76144019	4	LDB2	2.76e-07
BW113	4_76144483	4	LDB2	2.76e-07
BW113	4_76146497	4	LDB2	2.76e-07
BW113	4_76149082	4	LDB2	2.76e-07
BW113	4_76149979	4	LDB2	2.76e-07
BW113	4_76150090	4	LDB2	2.76e-07
BW113	4_76150356	4	LDB2	2.76e-07
BW113	4_76150405	4	LDB2	2.76e-07
BW113	4_76151845	4	LDB2	2.76e-07
BW113	4_77193341	4	lncRNA	2.78e-07
BW113	4_77193784	4	lncRNA	2.78e-07
BW113	4_77193796	4	lncRNA	2.78e-07
BW113	4_77193341	4	gene:ENSGALG00000048977	2.78e-07
BW113	4_77193784	4	gene:ENSGALG00000048977	2.78e-07
BW113	4_77193796	4	gene:ENSGALG00000048977	2.78e-07
BW113	4_73470525	4	lncRNA	2.87e-07
BW113	4_73470525	4	gene:ENSGALG00000049595	2.87e-07
BW113	4_74942850	4	KCNIP4	2.94e-07
BW113	4_74951680	4	PACRGL	2.97e-07
BW113	4_74951763	4	PACRGL	2.97e-07
BW113	4_74951826	4	PACRGL	2.97e-07
BW113	4_74951966	4	PACRGL	2.97e-07
BW113	4_74952035	4	PACRGL	2.97e-07
BW113	4_74941463	4	KCNIP4	3.17e-07
BW113	4_74942205	4	KCNIP4	3.17e-07
BW113	4_74942461	4	KCNIP4	3.17e-07
BW113	4_76184250	4	LDB2	3.18e-07
BW113	4_76184669	4	LDB2	3.18e-07
BW113	4_76186688	4	LDB2	3.18e-07
BW113	4_76186692	4	LDB2	3.18e-07
BW113	4_75947663	4	FAM184B	3.22e-07
BW113	4_75948617	4	FAM184B	3.22e-07
BW113	4_75949960	4	FAM184B	3.22e-07
BW113	4_75951044	4	FAM184B	3.22e-07
BW113	4_75951538	4	FAM184B	3.22e-07
BW113	4_75951773	4	FAM184B	3.22e-07
BW113	4_75952261	4	FAM184B	3.22e-07
BW113	4_75952384	4	FAM184B	3.22e-07
BW113	4_75952484	4	FAM184B	3.22e-07
BW113	4_75952489	4	FAM184B	3.22e-07
BW113	4_75952522	4	FAM184B	3.22e-07
BW113	4_75952570	4	FAM184B	3.22e-07
BW113	4_75952985	4	FAM184B	3.22e-07
BW113	4_75953005	4	FAM184B	3.22e-07
BW113	4_75953134	4	FAM184B	3.22e-07
BW113	4_75953263	4	FAM184B	3.22e-07
BW113	4_75953266	4	FAM184B	3.22e-07
BW113	4_75953287	4	FAM184B	3.22e-07
BW113	4_75953514	4	FAM184B	3.22e-07
BW113	4_75953780	4	FAM184B	3.22e-07
BW113	4_75953889	4	FAM184B	3.22e-07
BW113	4_75953915	4	FAM184B	3.22e-07
BW113	4_75953976	4	FAM184B	3.22e-07
BW113	4_75954598	4	FAM184B	3.22e-07
BW113	4_75954694	4	FAM184B	3.22e-07
BW113	4_75954696	4	FAM184B	3.22e-07
BW113	4_75954709	4	FAM184B	3.22e-07
BW113	4_75954844	4	FAM184B	3.22e-07
BW113	4_75955161	4	FAM184B	3.22e-07
BW113	4_75955215	4	FAM184B	3.22e-07
BW113	4_75955241	4	FAM184B	3.22e-07
BW113	4_75955274	4	FAM184B	3.22e-07
BW113	4_75955610	4	FAM184B	3.22e-07
BW113	4_75955644	4	FAM184B	3.22e-07
BW113	4_75956233	4	FAM184B	3.22e-07
BW113	4_75956814	4	FAM184B	3.22e-07
BW113	4_75956950	4	FAM184B	3.22e-07
BW113	4_75957449	4	FAM184B	3.22e-07
BW113	4_75957499	4	FAM184B	3.22e-07
BW113	4_76064475	4	LDB2	3.22e-07
BW113	4_76240989	4	LDB2	3.28e-07
BW113	4_75871097	4	NCAPG	3.3e-07
BW113	4_75872472	4	NCAPG	3.3e-07
BW113	4_75872603	4	NCAPG	3.3e-07
BW113	4_75872629	4	NCAPG	3.3e-07
BW113	4_75873253	4	NCAPG	3.3e-07
BW113	4_75873784	4	NCAPG	3.3e-07
BW113	4_75879095	4	NCAPG	3.3e-07
BW113	4_75879569	4	NCAPG	3.3e-07
BW113	4_75879773	4	NCAPG	3.3e-07
BW113	4_75879569	4	protein_coding	3.3e-07
BW113	4_75879773	4	protein_coding	3.3e-07
BW113	4_75877827	4	NCAPG	3.32e-07
BW113	4_75877827	4	protein_coding	3.32e-07
BW113	4_76559590	4	PROM1	3.32e-07
BW113	4_76559591	4	PROM1	3.32e-07
BW113	4_75996322	4	QDPR	3.33e-07
BW113	4_75953034	4	FAM184B	3.35e-07
BW113	4_75951800	4	FAM184B	3.44e-07
BW113	4_73398040	4	SEL1L3	3.49e-07
BW113	4_74366513	4	protein_coding	3.52e-07
BW113	4_76079495	4	LDB2	3.54e-07
BW113	4_75952942	4	FAM184B	3.71e-07
BW113	4_75959172	4	FAM184B	3.71e-07
BW113	4_74083555	4	PPARGC1A	3.82e-07
BW113	4_74862187	4	KCNIP4	3.85e-07
BW113	4_74366984	4	protein_coding	3.95e-07
BW113	4_76241012	4	LDB2	3.99e-07
BW113	4_75970388	4	MED28	4.08e-07
BW113	4_73498188	4	ZCCHC4	4.35e-07
BW113	4_75978803	4	LAP3	4.35e-07
BW113	4_75947639	4	FAM184B	4.41e-07
BW113	4_75947819	4	FAM184B	4.41e-07
BW113	4_75947830	4	FAM184B	4.41e-07
BW113	4_75947897	4	FAM184B	4.41e-07
BW113	4_75947929	4	FAM184B	4.41e-07
BW113	4_75949326	4	FAM184B	4.41e-07
BW113	4_75949644	4	FAM184B	4.41e-07
BW113	4_75950365	4	FAM184B	4.41e-07
BW113	4_75955823	4	FAM184B	4.41e-07
BW113	4_75956050	4	FAM184B	4.41e-07
BW113	4_75956051	4	FAM184B	4.41e-07
BW113	4_75952755	4	FAM184B	4.49e-07
BW113	4_75955409	4	FAM184B	4.76e-07
BW113	4_75956982	4	FAM184B	4.76e-07
BW113	4_75968784	4	MED28	4.76e-07
BW113	4_76184234	4	LDB2	4.83e-07
BW113	4_74780852	4	KCNIP4	4.86e-07
BW113	4_74781005	4	KCNIP4	4.86e-07
BW113	4_74781859	4	KCNIP4	4.86e-07
BW113	4_76053768	4	LDB2	4.87e-07
BW113	4_76082380	4	LDB2	4.87e-07
BW113	4_75970541	4	MED28	4.9e-07
BW113	4_76535344	4	PROM1	4.96e-07
BW113	4_74087830	4	PPARGC1A	4.99e-07
BW113	4_75961588	4	FAM184B	5.02e-07
BW113	4_74770168	4	KCNIP4	5.17e-07
BW113	4_76049438	4	LDB2	5.28e-07
BW113	4_76053641	4	LDB2	5.28e-07
BW113	4_76068553	4	LDB2	5.28e-07
BW113	4_76069675	4	LDB2	5.28e-07
BW113	4_76069976	4	LDB2	5.28e-07
BW113	4_76070404	4	LDB2	5.28e-07
BW113	4_76072327	4	LDB2	5.28e-07
BW113	4_76072927	4	LDB2	5.28e-07
BW113	4_76073351	4	LDB2	5.28e-07
BW113	4_76074008	4	LDB2	5.28e-07
BW113	4_76075278	4	LDB2	5.28e-07
BW113	4_76078012	4	LDB2	5.28e-07
BW113	4_76078335	4	LDB2	5.28e-07
BW113	4_76079471	4	LDB2	5.28e-07
BW113	4_76079650	4	LDB2	5.28e-07
BW113	4_76079775	4	LDB2	5.28e-07
BW113	4_76082291	4	LDB2	5.28e-07
BW113	4_76084637	4	LDB2	5.28e-07
BW113	4_76085217	4	LDB2	5.28e-07
BW113	4_76085220	4	LDB2	5.28e-07
BW113	4_76085539	4	LDB2	5.28e-07
BW113	4_76086505	4	LDB2	5.28e-07
BW113	4_76087898	4	LDB2	5.28e-07
BW113	4_76089030	4	LDB2	5.28e-07
BW113	4_76091318	4	LDB2	5.28e-07
BW113	4_76092146	4	LDB2	5.28e-07
BW113	4_76093247	4	LDB2	5.28e-07
BW113	4_76094362	4	LDB2	5.28e-07
BW113	4_75888769	4	NCAPG	5.31e-07
BW113	4_75888818	4	NCAPG	5.31e-07
BW113	4_75889515	4	NCAPG	5.31e-07
BW113	4_75891028	4	NCAPG	5.31e-07
BW113	4_75892036	4	NCAPG	5.31e-07
BW113	4_75888769	4	protein_coding	5.31e-07
BW113	4_75888818	4	protein_coding	5.31e-07
BW113	4_75889515	4	protein_coding	5.31e-07
BW113	4_75891028	4	protein_coding	5.31e-07
BW113	4_75892036	4	protein_coding	5.31e-07
BW113	4_74087663	4	PPARGC1A	5.45e-07
BW113	4_74790135	4	KCNIP4	5.58e-07
BW113	4_75953348	4	FAM184B	5.59e-07
BW113	4_76128475	4	LDB2	5.69e-07
BW113	4_76128488	4	LDB2	5.69e-07
BW113	4_74857625	4	KCNIP4	6.01e-07
BW113	4_76764943	4	C1QTNF7	6.15e-07
BW113	4_75955514	4	FAM184B	6.19e-07
BW113	4_75823596	4	NCAPG	6.23e-07
BW113	4_75823596	4	LCORL	6.23e-07
BW113	4_73519532	4	PI4K2B	6.26e-07
BW113	4_74788967	4	KCNIP4	6.43e-07
BW113	4_74549448	4	lncRNA	6.5e-07
BW113	4_74549448	4	gene:ENSGALG00000054975	6.5e-07
BW113	4_74549448	4	gene:ENSGALG00000054975	6.5e-07
BW113	4_74549448	4	gene:ENSGALG00000054975	6.5e-07
BW113	4_75992339	4	QDPR	6.77e-07
BW113	4_75996039	4	QDPR	6.77e-07
BW113	4_75882683	4	NCAPG	6.82e-07
BW113	4_75889025	4	NCAPG	6.82e-07
BW113	4_75889561	4	NCAPG	6.82e-07
BW113	4_75882683	4	protein_coding	6.82e-07
BW113	4_75889025	4	protein_coding	6.82e-07
BW113	4_75889561	4	protein_coding	6.82e-07
BW113	4_76475026	4	TAPT1	6.91e-07
BW113	4_76475137	4	TAPT1	6.91e-07
